# Supplementary material for: Systematic RNA-interference in primary human monocyte-derived macrophages: A high-throughput platform to study foam cell formation
Source: Sci Rep. 2018 Jul 12;8:10516. doi: 10.1038/s41598-018-28790-3 (PMC6043567; doi:10.1038/s41598-018-28790-3)
Supplement: Supplementary file 2 — Supplementary Datasheets [file 41598_2018_28790_MOESM2_ESM.xls]

## Sheet: SupplData_Sheet1
Domschke et al.: Systematic RNA-interference in primary human monocyte-derived macrophages identifies regulators of foam cell formation
Supplemental Datasheet 1
Results of primary RNAi-screening for functional regulators of DiI-LDL uptake into cultured primary human macrophages among 89 foam-cell regulated genes
The impact on DiI-LDL uptake upon candidate gene knockdown was analyzed with 3 independent siRNAs/gene. SiRNAs meeting significance criteria (z-score/Deviation >|1|) are highlighted in red (increased LDL-uptake relative to control-siRNA treated cells) or green (reduced LDL-uptake relative to
control-siRNA treated cells) as mean medians of deviations (Md). Negative values indicate reduction in DiI-LDL uptake. C, control individuals; P, coronary-artery disease patients. Column V [Md(C+P)] indicates means across patients and control individuals in this study. Column W [Md(C)-Md(P)] indicates difference in means between
patients and controls in this study. *** met criteria for inclusion in validation screening; NA, not available.
Symbol	Gene	Gene ID	siRNA ID	Sense siRNA Sequence	Antisense siRNA Sequence	Well	C 1	C 2	C 3	C 4	C 5	C 6	P 1	P 3	P 3	P 4	P 5	P 6	Md(C)	Md(P)	Md(C+P)	Md(C)-Md(P)
a) 89 candidate genes analyzed in this study for a functional impact on foam cell induction
ACTR3	ARP3 actin-related protein 3 homolog (yeast)	10096	s19640	CUUCCUGUAUUGCUAUUAAtt	UUAAUAGCAAUACAGGAAGgg	B6	-0.221903	0.0137141	-1.62511	0.764555	-0.158348	-0.882642	-0.755216	0.456164	-0.0751289	-0.749259	-2.24255	-0.219033	-0.190125	-0.484146	-0.220468	0.294021
			s19641	CGAUGUUGGUUAUGAGAGAtt	UCUCUCAUAACCAACAUCGat	I14	-0.339815	-2.38871	-0.931518	1.32625	0.814058	0.340415	-1.88591	0.77787	-1.59077	-1.00227	0.0358476	-0.063448	0.000300062	-0.532857	-0.201631	0.533158
			s19642	GGACGAGAUAUAACAUAUUtt	AAUAUGUUAUAUCUCGUCCtg	M22	-0.0978526	0.868333	0.100849	-0.235933	0.391292	-0.904037	0.172303	0.753141	-0.298656	-1.62167	-1.58495	-0.851367	0.00149795	-0.575011	-0.166893	0.576509
AKR1B1	aldo-keto reductase family 1, member B1 (aldose reductase)	231	s223576	CAGGAGAAGUUAAUCCAGUtt	ACUGGAUUAACUUCUCCUGag	I13	-0.0378926	0.243013	-0.208682	-0.811644	2.12307	-0.246664	0.0393481	0.0351019	-0.751607	1.34029	-0.0225516	0.249432	-0.123288	0.037225	0.00627514	-0.160512
			s1268	AGUAUAAGCCUGCAGUUAAtt	UUAACUGCAGGCUUAUACUtc	B7	1.51641	0.171731	-0.10275	0.240536	-0.306943	0.900499	-0.159713	-0.825029	-0.0843633	-0.58397	0.301521	0.174636	0.206133	-0.122038	0.0436838	0.328171
			s1266	AGCCUGCAGUUAACCAGAUtt	AUCUGGUUAACUGCAGGCUta	M23	-0.00759346	-0.117111	-1.74626	0.670724	0.01873	-0.631596	0.340254	-0.0141715	-4.4433	-0.635321	-1.11913	-0.217247	-0.0623523	-0.426284	-0.167179	0.363932
***ALDH1A2	aldehyde dehydrogenase 1 family, member A2	8854	s16908	GGAUGAAGUUAUCGAAAGAtt	UCUUUCGAUAACUUCAUCCat	N18	0.871451	1.8205	-1.61172	0.94628	0.21242	2.10501	0.217154	0.901443	2.73633	-0.0606861	0.344623	-1.10302	0.908866	0.280889	0.608037	0.627977
			s225046	CUAUUUUACCUUUACAAGAtt	UCUUGUAAAGGUAAAAUAGtc	B8	-0.151636	-0.105743	-0.729131	-3.14659	-0.20106	0.578576	-1.94249	-0.998982	-0.173423	-0.0533429	-1.3715	-2.21911	-0.176348	-1.18524	-0.465095	1.00889
			s16907	GGGCAGUUCUUGCAACCAUtt	AUGGUUGCAAGAACUGCCCtg	I12	-1.22905	3.09131	0.043605	-3.78201	2.72836	1.52734	-1.38811	-1.92815	-1.51826	-0.442733	-0.0561019	0.685069	0.78547	-0.915422	-0.249418	1.70089
ANXA1	annexin A1	301	s1380	GGACUUUGGUGUGAAUGAAtt	UUCAUUCACACCAAAGUCCtc	N19	0.0309171	0.811064	-1.13011	0.651252	-0.449703	-1.32753	1.35357	0.78658	2.16423	0.0312113	-2.2811	0.0774735	-0.209393	0.432027	0.0543424	-0.64142
			s1382	GACGUAAACGUGUUCAAUAtt	UAUUGAACACGUUUACGUCtg	C5	0.555032	-0.302353	0.551554	-0.425178	0.566645	-0.620943	0.535788	0.850919	0.0268593	-0.0902934	-0.77626	-2.33475	0.1246	-0.0317171	-0.0317171	0.156317
			s1381	GCCUCACAGCUAUCGUGAAtt	UUCACGAUAGCUGUGAGGCat	I11	0.165885	-1.30424	-0.689493	1.38639	2.5985	-1.37412	-1.64234	-0.971964	0.646715	0.652519	-1.72889	0.0534068	-0.261804	-0.459279	-0.318043	0.197475
***APOC1	apolipoprotein C-I	341	s194287	GAAGGAGUUUGGAAACACAtt	UGUGUUUCCAAACUCCUUCag	N20	-1.35341	0.0364161	-1.36958	-3.07342	-1.85984	-0.878275	-0.198346	-0.947807	-0.261665	-1.89207	-2.09585	0.876193	-1.3615	-0.604736	-1.15061	-0.756762
			s1481	CGGGAGUGGUUUUCAGAGAtt	UCUCUGAAAACCACUCCCGca	C6	0.0507279	1.35852	0.0964995	-0.0820064	0.178399	-1.42784	-0.00167899	1.71403	0.121189	0.144117	-1.25221	-0.883814	0.0736137	0.059755	0.0736137	0.0138587
			s1482	GCAUCAAACAGAGUGAACUtt	AGUUCACUCUGUUUGAUGCgg	J15	0.642983	-0.619487	-0.250317	-0.742057	-0.822518	-0.334275	-0.833033	-0.764077	0.112498	-0.814975	-0.909588	0.656314	-0.476881	-0.789526	-0.680772	0.312645
APOL2	apolipoprotein L, 2	23780	s24394	GCGGCACCAAUGUAGCAAAtt	UUUGCUACAUUGGUGCCGCtt	J14	-0.90786	-1.16482	0.137404	-1.02692	0.949317	-1.0692	-0.00219209	0.765228	2.88644	0.580529	-0.566088	1.39482	-0.967389	0.672879	0.067606	-1.64027
			s24395	GUUCUUACCUUAGUUGACAtt	UGUCAACUAAGGUAAGAACat	N21	-2.70118	-0.054371	0.328059	-0.677894	0.0250674	-1.66565	-0.422305	0.447886	-0.19977	-0.213157	-0.0413758	0.86448	-0.366132	-0.120573	-0.12707	-0.24556
			s24396	GGUUGAAAAGGGAGCUUGAtt	UCAAGCUCCCUUUUCAACCga	C7	1.29646	1.28024	-1.09698	0.917476	0.11865	-0.996693	-1.34016	1.18766	-0.868316	-0.21821	0.856424	0.853144	0.518063	0.317467	0.485897	0.200596
AQP9	aquaporin 9	366	s1535	UGCUGAUCGUGGGAGAAAAtt	UUUUCUCCCACGAUCAGCAgt	C8	0.755919	-0.616462	-0.0213379	-2.34568	-0.346683	-0.335932	0.0345145	0.142993	-0.0456095	0.608627	1.27059	2.07915	-0.341307	0.37581	0.00658831	-0.717118
			s223949	GAAGAGCAGCUUAGCGAAAtt	UUUCGCUAAGCUGCUCUUCaa	N22	0.218004	-0.00491266	-2.36027	-0.429517	-0.309023	-2.94058	-0.0120391	-1.18146	0.0160764	0.0740695	-1.08914	-0.0432315	-0.36927	-0.0276353	-0.176127	-0.341635
			s1536	GAGCCUGACUCAGUCUUUAtt	UAAAGACUGAGUCAGGCUCtg	J13	0.0378926	0.702662	0.0319776	0.0754631	2.22708	0.224582	1.48632	0.306007	-0.424758	-0.0440524	0.10516	0.181086	0.150022	0.143123	0.143123	0.0068995
ATP6V0E1	ATPase, H+ transporting, lysosomal 9kDa, V0 subunit e1	8992	s17154	CCCUCUCUUUGGACCGCAAtt	UUGCGGUCCAAAGAGAGGGtt	J12	-1.0911	-0.0843179	-0.043605	0.161157	1.14333	0.45068	-2.13853	-0.880056	1.60542	0.432408	0.374164	1.69568	0.0587758	0.403286	0.26766	-0.344511
			s17153	UGCCUUGGUUCAUCCCUAAtt	UUAGGGAUGAACCAAGGCAcc	D5	1.77707	0.413505	0.906201	1.08014	-0.000370378	-0.491221	0.547194	0.652544	-0.442383	0.945038	1.19049	-0.330906	0.659853	0.599869	0.599869	0.059984
			s225062	GAACUGUGCCGACUCCACAtt	UGUGGAGUCGGCACAGUUCag	N23	0.111191	0.36863	-0.509156	0.132049	1.32181	-0.727148	-0.41437	-1.75969	-0.024969	-0.815468	-1.02631	1.15195	0.12162	-0.614919	-0.219669	0.736539
BACH1	BTB and CNC homology 1, basic leucine zipper transcription factor 1	571	s1858	GAGUGUCCGUGGUUAGGUAtt	UACCUAACCACGGACACUCag	J11	-0.478654	-0.941208	0.147063	-0.0926821	1.26417	-1.57498	-0.180785	-1.23498	-0.87226	-1.0984	1.23845	-0.292658	-0.285668	-0.582459	-0.385656	0.296791
			s1860	CUUCCACUCAAGAAUCGUAtt	UACGAUUCUUGAGUGGAAGta	D6	-0.234635	1.40116	0.404984	0.0820064	-3.23102	0.60122	-1.84808	0.673098	-0.650777	0.207786	-0.362587	0.407897	0.243495	-0.0774005	0.144896	0.320896
			s1859	GGAACUGACAGAGUCCGUAtt	UACGGACUCUGUCAGUUCCaa	O18	-0.492414	2.04473	1.21543	1.02219	1.87577	2.70564	-0.101128	0.83021	1.54406	0.937292	-0.998103	-2.80667	1.5456	0.364541	0.979743	1.18106
BASP1	brain abundant, membrane attached signal protein 1	10409	s20357	CAACAGUAAUAAAGUUAAAtt	UUUAACUUUAUUACUGUUGca	D7	-0.352334	-0.0402784	-2.03235	-1.82087	-0.131767	-0.0262679	-2.11595	0.203817	1.05113	-2.81775	0.302204	-1.09664	-0.24205	-0.446412	-0.24205	0.204361
			s20359	GAUUUCUCAUGACGAGUUAtt	UAACUCGUCAUGAGAAAUCta	O20	-0.340499	0.733475	0.6939	-0.0765501	-0.116534	0.0192286	0.0022295	-1.97742	-0.89073	-0.179611	-0.748289	1.25651	-0.0286608	-0.46395	-0.096542	0.435289
			s20358	CAAUGGGAGUUGGGAGUGAtt	UCACUCCCAACUCCCAUUGca	K15	1.57423	-0.395384	1.83258	0.886616	1.47932	1.31031	0.584903	-2.03723	0.165015	-0.406517	0.0329932	-0.815857	1.39482	-0.186762	0.374959	1.58158
BATF	basic leucine zipper transcription factor, ATF-like	10538	s20665	GCAGAAGAGUAUUAAGAAAtt	UUUCUUAAUACUCUUCUGCat	E3	-0.841038	0.0343305	0.151359	-0.133953	0.766561	0.784905	0.152291	-0.288109	0.204341	-0.0736302	0.518615	0.984833	0.0928448	0.178316	0.151825	-0.085471
			s20666	GCUCUACGCAAGGAGAUCAtt	UGAUCUCCUUGCGUAGAGCcg	K14	0.0429184	0.225983	-0.137404	1.25038	1.06208	0.0273498	-1.64965	-0.445242	-0.377516	-0.133204	-0.0358476	-0.829626	0.134451	-0.411379	-0.0845257	0.54583
			s223128	CGACAGAGGCAGACACAGAtt	UCUGUGUCUGCCUCUGUCGgc	O21	1.62211	0.540466	-0.449109	-0.0362695	-0.0250674	-0.667052	1.52095	-1.79209	-0.489091	-0.919681	-0.795592	1.27306	-0.0306684	-0.642342	-0.242689	0.611673
BIRC3	baculoviral IAP repeat-containing 3	330	s1453	GAUUCGUUCAGAGUCUAAAtt	UUUAGACUCUGAACGAAUCtg	O22	2.60392	1.0246	-1.60737	0.00916823	-0.723204	-0.00637823	0.434143	-2.22766	0.769739	0.141836	0.526004	-0.60794	0.001395	0.287989	0.0755022	-0.286594
			s1452	GGAGUUCAUCCGUCAAGUUtt	AACUUGACGGAUGAACUCCtg	E4	1.345	-0.0258269	1.25839	0.0580028	-0.345578	-0.345139	-0.206466	0.0420439	-0.0125414	-0.780733	-1.31722	0.151934	0.0160879	-0.109504	-0.0191841	0.125591
			s1451	CACUCAUUACUUCCGGGUAtt	UACCCGGAAGUAAUGAGUGtg	K13	-0.142583	0.340624	-0.0968658	-0.18466	1.13924	0.438363	-1.36903	-0.0351019	-1.38663	0.0440524	1.55114	-1.84755	0.121879	-0.702068	-0.0659839	0.823948
BSCL2	Bernardinelli-Seip congenital lipodystrophy 2 (seipin)	26580	s25559	GGUUAACAUCCGAAAAAGAtt	UCUUUUUCGGAUGUUAACCtg	B18	-0.219763	0.0727422	2.27096	0.0121414	0.607272	1.69825	0.101128	-1.184	1.43176	0.475861	-0.654373	1.31414	0.340007	0.288494	0.288494	0.0515129
			s25557	GCCGUAUCGUGUUACCUUAtt	UAAGGUAACACGAUACGGCtg	E5	-0.0975557	-2.85585	0.52951	-0.0395839	1.12954	2.00626	0.687047	-0.156588	1.47825	0.221214	-0.975025	-1.61034	0.244963	0.0323129	0.090815	0.21265
			s226083	GAACUCUACGCAGACUAUAtt	UAUAGUCUGCGUAGAGUUCca	K12	-0.839352	-1.27457	-0.842492	-1.45403	-1.71114	-0.0354263	-4.22462	-2.39569	-0.872107	-0.199785	-2.51185	-0.402714	-1.05853	-1.6339	-1.07334	0.575363
C13orf15	chromosome 13 open reading frame 15	28984	s26355	UCAGAAAGCUAAAUUAGGAtt	UCCUAAUUUAGCUUUCUGAgg	K11	0.39274	-0.13856	0.954769	0.377405	-2.49375	-2.26976	1.03625	0.605134	-2.65953	0.910559	0.545302	1.74807	0.119422	0.757846	0.469021	-0.638424
			s26356	GAUCCAUGCUAAUAUUGUAtt	UACAAUAUUAGCAUGGAUCgt	B19	1.38836	0.142082	1.43066	-0.21359	1.8623	-0.737343	1.21648	0.155554	-0.590347	1.30144	0.486703	-1.33306	0.76522	0.321129	0.321129	0.444091
			s26354	AUAGCUUUCCUGUAAUUUAtt	UAAAUUACAGGAAAGCUAUgt	E6	-0.342229	1.19358	-0.046737	0.237382	-0.320947	-0.322575	-1.45812	-0.0832646	0.212485	-1.33652	-1.7117	-0.178491	-0.183842	-0.757507	-0.249719	0.573665
C14orf1	chromosome 14 open reading frame 1	11161	s22018	GGUUAUGGUGUCCAUCAUAtt	UAUGAUGGACACCAUAACCag	L16	0.282024	1.07267	-1.53541	-1.15848	-1.85779	-0.252267	1.61521	0.427927	-0.523841	-0.00943568	-0.769742	0.0926617	-0.705372	0.041613	-0.130851	-0.746985
			s22019	CCUCCAAGCUCGGACCUUUtt	AAAGGUCCGAGCUUGGAGGcc	B20	1.46376	0.566798	1.0449	-0.127699	0.670256	1.57823	1.20498	0.225723	-0.595904	0.549828	0.187442	0.221225	0.857579	0.223474	0.558313	0.634105
			s22017	GAGACCACACUUUUCUCUAtt	UAGAGAAAAGUGUGGUCUCgg	E7	1.54983	1.87958	0.334592	0.877478	-3.26559	-0.122248	-0.927653	1.75195	-1.38962	0.201198	0.0566609	-1.01835	0.606035	-0.435496	0.128929	1.04153
CALR	calreticulin	811	s116	GGCUCACACUGAGAAUGUAtt	UACAUUCUCAGUGUGAGCCaa	B21	-0.176443	-0.694989	-0.679262	-0.809109	-0.0511178	4.8178	1.29774	-0.05389	-0.33271	0.0110067	1.7958	0.836852	-0.427852	0.423929	-0.0525039	-0.851782
			s115	CAUCUUUCUUGAUCAACAUtt	AUGUUGAUCAAGAAAGAUGag	L15	0.664616	-1.89745	-0.955873	0.58032	-2.5645	-0.480392	-0.235493	-0.383216	-0.290562	0.458159	0.637994	1.24773	-0.718133	0.111333	-0.263027	-0.829466
			s114	GGAUCCUGAUGCUUCAAAAtt	UUUUGAAGCAUCAGGAUCCtt	E8	0.104412	-2.69459	1.08139	0.808337	1.68643	-0.315282	-0.0203255	0.98513	0.946399	0.963851	-0.405021	0.0141393	0.456374	0.480269	0.456374	-0.0238947
CAP2	CAP, adenylate cyclase-associated protein, 2 (yeast)	10486	s20545	GAAUGACCUUGUGAUUUCAtt	UGAAAUCACAAGGUCAUUCct	L14	-0.400269	-0.896192	-1.10051	-1.14349	-0.18645	-0.00399211	-2.38512	-0.003261	1.07998	-0.362543	-0.350593	-2.74082	-0.64823	-0.356568	-0.381406	-0.291662
			s20546	GGGUCUUAAAGGACUACAAtt	UUGUAGUCCUUUAAGACCCtg	B23	0.00759346	-2.9909	-2.60007	-0.611943	-0.149918	-0.816989	-0.0626508	-1.34329	-1.2914	-1.10523	2.14443	0.542484	-0.714466	-0.583943	-0.714466	-0.130523
			s20544	GCCGAGUUUUUAAAGAACAtt	UGUUCUUUAAAAACUCGGCca	F2	-0.0639419	0.468066	0.587397	0.249018	0.383989	1.33998	0.456088	-0.520585	-0.577315	0.0546288	1.07354	0.475021	0.426028	0.255358	0.420038	0.170669
CCL1	chemokine (C-C motif) ligand 1	6346	s12563	AGAGCAUGCAGGUACCCUUtt	AAGGGUACCUGCAUGCUCUtg	L13	0.139089	-0.808126	0.321757	1.02195	0.132163	0.225597	1.95973	-0.0973713	1.62565	0.500585	1.87206	-1.10021	0.182343	1.06312	0.273677	-0.880772
			s12562	GGCUUAAUAUUCAAGCUGAtt	UCAGCUUGAAUAUUAAGCCct	F3	-1.3158	-0.0343305	-0.818564	0.0581269	0.0988011	0.0398918	0.00603152	1.25743	-0.587709	0.34777	-1.52727	-0.692731	0.00278065	-0.290839	-0.0141495	0.293619
			s224577	CUACCAGCCCUACACCAUUtt	AAUGGUGUAGGGCUGGUAGtt	C17	-0.131483	0.546776	-1.01281	0.716352	-1.2218	-0.0238165	-1.82766	-1.0915	0.259405	0.825725	-0.023534	-0.882514	-0.0776499	-0.453024	-0.0776499	0.375374
CCL22	chemokine (C-C motif) ligand 22	6367	s12608	GCCGUGAUUACGUCCGUUAtt	UAACGGACGUAAUCACGGCag	F4	1.78312	0.451175	1.33302	-0.430786	-1.03217	-0.328129	1.11189	-0.582084	0.410326	0.988257	-1.7618	-0.151934	0.0615231	0.129196	0.129196	-0.0676731
			s12610	GCGUGGUGUUGCUAACCUUtt	AAGGUUAGCAACACCACGCca	C18	-0.690516	-0.539528	1.40173	-0.0121414	-0.0683331	-1.47063	-0.592837	-0.337284	-0.239907	-0.16546	0.0700659	-0.335809	-0.303931	-0.287858	-0.287858	-0.0160729
			s12609	ACACUUCUACUGGACCUCAtt	UGAGGUCCAGUAGAAGUGUtt	L12	-0.346334	-0.97711	0.31043	0.000982198	-1.81275	1.4396	-0.705199	0.372934	1.31156	-0.764971	-1.85308	-1.52415	-0.172676	-0.735085	-0.525767	0.562409
CCPG1	cell cycle progression 1	9236	s17659	CAGUUUUUAGUGACUAUUUtt	AAAUAGUCACUAAAAACUGtt	F5	-1.1697	0.692181	-0.83979	-3.32052	0.495023	0.769091	1.74864	0.750993	1.25461	-0.828122	-0.437247	1.51242	-0.172384	1.0028	0.593602	-1.17519
			s17661	GGAAGAGUUAAACAAACUAtt	UAGUUUGUUUAACUCUUCCtg	C19	-0.721133	-1.75844	-1.00725	-2.91159	-0.611146	-0.0956248	-0.829828	-2.71404	-1.51819	-1.32343	0.082153	0.193329	-0.864193	-1.07663	-0.918541	0.212438
			s17660	GGAACGAACUUGAUCAGUUtt	AACUGAUCAAGUUCGUUCCag	L11	0.559676	1.08081	1.39836	-0.990648	0.14659	0.239741	1.4964	-0.0967918	-0.528364	-0.0284265	1.02328	-1.13316	0.399709	-0.0626091	0.193165	0.462318
CDKN2B	cyclin-dependent kinase inhibitor 2B (p15, inhibits CDK4)	1030	s2845	GAGUUAUGGUGAACCCACAtt	UGUGGGUUCACCAUAACUCct	M17	-0.970013	-1.73169	-2.30333	-3.25612	-0.397384	0.83766	-1.06283	-0.827646	-1.70176	-3.10762	-0.0844859	0.00475262	-1.35085	-0.945238	-1.01642	-0.405616
			s2843	GGAUUUCCAGGGAUAUUUAtt	UAAAUAUCCCUGGAAAUCCgc	C20	-0.515223	-1.17103	0.0283004	-1.61075	0.116534	0.565255	0.133767	-0.331952	0.131821	0.521419	-1.07385	0.149191	-0.243462	0.132794	0.0724172	-0.376256
			s2844	CACUCACCAUGAAGCGAAAtt	UUUCGCUUCAUGGUGAGUGtc	F7	-0.077316	0.0402784	-3.64891	-1.94047	-0.138971	0.736989	-0.312611	0.0573762	-0.0292456	-2.58562	-0.327465	0.218368	-0.108144	-0.170928	-0.108144	0.0627845
CLIC1	chloride intracellular channel 1	1192	s635	GGUUUUAGACAAUUACUUAtt	UAAGUAAUUGUCUAAAACCtt	F8	-0.104412	-2.60307	0.0213379	-1.19351	-0.823494	0.12435	-0.229368	1.12493	1.44127	-1.03563	0.119	-0.0141393	-0.463953	0.0524305	-0.0592758	-0.516384
			s223253	GGAUGAAACCAGUGCUGAAtt	UUCAGCACUGGUUUCAUCCac	C21	-1.92015	-1.07374	-0.658677	0.485081	0.124255	1.84225	-0.426389	0.462232	-0.670942	0.487969	-0.050417	-0.27619	-0.267211	-0.163304	-0.163304	-0.103907
			s636	CAGCUGGGCUGGACAUAUUtt	AAUAUGUCCAGCCCAGCUGtg	M16	-0.23535	0.293428	1.47923	1.52204	-0.801544	2.02006	-0.713936	-0.47275	1.02543	1.02004	0.661962	-1.51713	0.886327	0.0946059	0.477695	0.791721
***CMTM6	CKLF-like MARVEL transmembrane domain containing 6	54918	s29750	AGUUGAUACCACAAAAGUAtt	UACUUUUGUGGUAUCAACUct	M15	-3.37084	-3.04275	-0.34022	-1.71885	0.0359655	0.688911	-0.0527158	-2.39277	0.0612236	-4.22501	1.14393	0.314068	-1.02953	0.00425392	-0.196468	-1.03379
			s226803	GAAGUUGUAUCACAAUGUAtt	UACAUUGUGAUACAACUUCtt	C22	-0.978524	-1.31373	0.233775	-1.15445	-0.248378	-0.312023	0.0120391	-0.31651	-1.05122	-2.08009	0.686656	-0.839307	-0.645274	-0.577909	-0.577909	-0.0673648
			s29749	CUACUUGACUUUAUCACUAtt	UAGUGAUAAAGUCAAGUAGga	G2	-0.288879	1.02382	2.33596	-0.249018	-0.950606	0.81466	-0.28063	1.25344	0.664668	-0.289315	0.0137944	0.839398	0.282821	0.339231	0.339231	-0.0564107
CORO1A	coronin, actin binding protein, 1A	11151	s21994	GCUCAAUCCGGUACUUUGAtt	UCAAAGUACCGGAUUGAGCtg	C23	-0.587604	-2.18066	0.234476	-0.049527	-0.01873	1.08355	-0.289687	0.579493	0.024969	0.0952039	-1.28551	1.33441	-0.0341285	0.0600864	0.00311949	-0.0942149
			s21993	GCACUGUCGUAGCUGAGAAtt	UUCUCAGCUACGACAGUGCct	G3	0.962237	2.2568	1.99218	0.00560368	-0.404669	-0.629419	0.0319059	2.13549	0.187357	1.3553	0.0553697	-0.279527	0.48392	0.121363	0.121363	0.362557
			s21992	CCAUGUUCAGUUCCAAGGAtt	UCCUUGGAACUGAACAUGGag	M14	0.794392	1.44707	-1.0186	-0.708808	1.62083	0.63549	0.259838	0.363784	-0.283445	-0.477803	0.0840729	0.871048	0.714941	0.171955	0.311811	0.542986
COX5B	cytochrome c oxidase subunit Vb	1329	s194345	CCUGCACUAAAUUACUCAAtt	UUGAGUAAUUUAGUGCAGGtg	M13	-1.32756	-4.60239	0.188619	0.0672157	-0.962015	0.0273569	-0.153067	-1.29985	1.11593	-2.8894	0.166938	0.6671	-0.467329	0.00693558	-0.0628551	-0.474264
			s194344	GCACCAGGGAAGACCCUAAtt	UUAGGGUCUUCCCUGGUGCct	D17	1.33339	0.382947	0.656489	1.07513	-0.493461	-0.211159	1.24915	-0.405308	0.783911	0.353891	1.57136	0.843097	0.519718	0.813504	0.7202	-0.293786
			s3389	AGAAGGGACUGGACCCAUAtt	UAUGGGUCCAGUCCCUUCUtt	G4	0.936741	2.2427	-0.267578	1.52863	-0.344635	-1.06814	-0.331387	0.771087	0.340189	0.352467	0.534338	-0.595072	0.334582	0.346328	0.346328	-0.0117461
CRABP2	cellular retinoic acid binding protein 2	1382	s3483	GGAGACACUUUCUACAUCAtt	UGAUGUAGAAAGUGUCUCCct	D18	0.278369	-0.391923	0.499049	-0.335413	-0.908817	-0.057771	-0.407797	-1.05547	-0.763148	0.241791	1.65168	1.11223	-0.196592	-0.0830031	-0.196592	-0.113589
			s3485	CCACAGAGAUUAACUUCAAtt	UUGAAGUUAAUCUCUGUGGtg	M12	-0.486671	-1.1105	0.362613	1.3589	-0.370235	0.494628	-0.391273	-0.258103	-1.45018	-0.0150147	-1.36086	-0.828506	-0.003811	-0.609889	-0.380754	0.606078
			s3484	GACACUUUCUACAUCAAAAtt	UUUUGAUGUAGAAAGUGUCtc	G5	-0.620549	0.900265	-2.12344	-2.69604	0.163539	1.31047	-3.40477	-1.15888	0.656715	-1.23407	0.255036	-0.645243	-0.228505	-0.902063	-0.632896	0.673557
CRIP1	cysteine-rich protein 1 (intestinal)	1396	s194353	AGCCAUGUUUGGGCCUAAAtt	UUUAGGCCCAAACAUGGCUgc	M11	0.0564936	0.015571	0.021056	0.972883	-0.158261	-0.504456	-0.664284	0.0967918	-0.013025	0.782715	-0.525584	-2.58542	0.0183135	-0.269304	0.00127299	0.287618
			s194352	GAGCCACACUUUCAAGUAAtt	UUACUUGAAAGUGUGGCUCtc	D19	0.952622	-1.70716	0.40019	0.32309	1.17258	0.609617	0.278638	-0.193693	-1.22682	1.39889	-0.082153	0.423418	0.504904	0.0982426	0.36164	0.406661
			s3516	AGCACGAAGGCAAACCCUAtt	UAGGGUUUGCCUUCGUGCUca	G6	0.214359	1.38461	-0.220596	1.49538	3.45772	-0.00903087	-0.13538	-0.0436034	-1.12141	0.729152	0.527921	-0.821569	0.799485	-0.0894917	0.102664	0.888977
DBI	diazepam binding inhibitor (GABA receptor modulator, acyl-CoA binding protein)	1622	s194375	GCCAUGUGUUUAUCCUAAAtt	UUUAGGAUAAACACAUGGCac	G7	-1.63814	1.45393	0.219267	-4.07999	2.15012	-1.00034	-0.02609	0.745313	0.438768	-0.0446054	-1.47165	-0.428207	-0.390539	-0.0353477	-0.0353477	-0.355191
			s3949	AUACGGCUCUAACAGAUUAtt	UAAUCUGUUAGAGCCGUAUgg	D20	-0.978787	-1.83891	0.263322	-0.00959568	0.418313	-2.76024	-0.131257	-0.103357	-1.9622	-0.342859	-0.745132	0.124726	-0.494191	-0.237058	-0.237058	-0.257134
			s3948	CAGUUAAACCAGCUACUCAtt	UGAGUAGCUGGUUUAACUGgt	N17	2.45576	0.834496	0.563714	-0.857124	-0.913346	1.26912	-1.15283	1.55118	0.234368	-3.10034	-0.21949	-0.938054	0.699105	-0.578772	0.00743875	1.27788
DHRS9	dehydrogenase/reductase (SDR family) member 9	10170	s19818	GCUUAAGACGGGACAUGAAtt	UUCAUGUCCCGUCUUAAGCtg	G8	0.950528	1.53414	0.567723	1.85065	0.267584	0.594654	3.01906	0.527389	1.05658	2.45971	-0.0827069	0.65502	0.772591	0.855801	0.802774	-0.0832103
			s19819	GGCAAUAAAUCCUAUGUGAtt	UCACAUAGGAUUUAUUGCCtt	N16	-2.59175	0.769991	-0.0297021	0.333184	0.729507	0.135012	0.368822	1.45456	-0.915451	-0.0351728	0.0499434	-2.03177	0.234098	0.00738528	0.0924777	0.226713
			s19817	GGCUGACACUAGAGGACUAtt	UAGUCCUCUAGUGUCAGCCag	D21	1.02776	-2.49857	-1.47626	0.140807	0.481675	1.82605	-0.0103367	-0.767291	-0.443216	-0.234992	0.0413758	1.30897	0.311241	-0.122664	0.0155196	0.433905
DPP7	dipeptidyl-peptidase 7	29952	s223832	GACCUUCGCCAGCAACAAUtt	AUUGUUGCUGGCGAAGGUCag	D22	0.085469	-0.920919	0.862782	0.583429	1.31869	0.294931	-1.45164	1.23523	-0.0561272	-0.292934	2.79696	0.0432315	0.43918	-0.00644786	0.1902	0.445628
			s223833	GAGCACUGCUACGACAUCUtt	AGAUGUCGUAGCAGUGCUCgg	N15	-1.11633	0.10221	1.0861	-0.430148	0.565201	-1.77227	-1.19857	0.294888	-1.76722	0.0571374	-0.0901414	-1.41374	-0.163969	-0.644354	-0.260145	0.480385
			s195183	CGCCUUCGGUGGAAGUUAUtt	AUAACUUCCACCGAAGGCGat	H2	0.386631	1.20049	1.80158	-0.265798	0.378468	0.569196	0.28063	0.029855	-0.0553431	-0.661264	0.572405	-0.363567	0.477913	-0.0127441	0.329549	0.490658
DUSP4	dual specificity phosphatase 4	1846	s4374	CCACUUUGAAGGACACUAUtt	AUAGUGUCCUUCAAAGUGGtt	D23	-2.00057	-0.914458	-0.234476	-1.13293	0.250834	0.0202805	1.48161	0.597764	1.67547	0.965655	1.15481	-1.10596	-0.574467	1.06023	0.135557	-1.6347
			s223451	UCACGGCUCUGUUGAAUGUtt	ACAUUCAACAGAGCCGUGAtg	H3	0.301105	1.99869	0.0138058	-0.574406	-0.0988011	-1.12706	-0.20549	-2.42885	-0.285464	-1.03789	0.326248	0.467226	-0.0424977	-0.245477	-0.152146	0.20298
			s4373	GCAGUUCGUCUUCAGCUUUtt	AAAGCUGAAGACGAACUGCga	N14	1.04354	0.83352	0.266571	0.332473	-1.46311	1.07191	0.269234	-0.155847	0.94888	1.35155	-1.42792	0.237742	0.582996	0.253488	0.300854	0.329508
***EPHX1	epoxide hydrolase 1, microsomal (xenobiotic)	2052	s4750	AGCAACUUCUCUACCCUGAtt	UCAGGGUAGAGAAGUUGCUta	E17	0.38956	-1.45576	-1.61023	-0.169901	1.07749	0.0238165	-0.92294	-1.90662	1.60963	2.38774	1.94763	1.32352	-0.0730422	1.46658	0.206688	-1.53962
			s4749	CACCAAGCCUGACACCGUAtt	UACGGUGUCAGGCUUGGUGca	N13	1.8452	-0.243013	0.37677	0.791618	-0.207508	0.667593	0.678009	1.8259	1.58406	-0.146337	1.19577	0.130951	0.522181	0.93689	0.672801	-0.414709
			s4751	GGAUCGAUAAGUUCCGUUUtt	AAACGGAACUUAUCGAUCCtc	H4	-0.128216	0.986699	-0.262377	0.909051	-0.192135	-0.0741929	0.059283	-0.143491	-1.11731	-0.168771	-0.218607	-1.11941	-0.101204	-0.193689	-0.156131	0.0924846
***FABP4	fatty acid binding protein 4, adipocyte	2167	s4965	ACAUGAUCAUCAGUGUGAAtt	UUCACACUGAUGAUCAUGUta	N12	0.339417	-1.61834	-0.837343	0.308505	0.0823778	-0.0555373	0.00263027	0.707728	1.14236	0.798554	0.223405	-0.142329	0.0134202	0.465566	0.152891	-0.452146
			s4966	ACCAUUAAAUCUGAAAGUAtt	UACUUUCAGAUUUAAUGGUga	E18	-2.94702	-5.17188	-4.44014	-3.1869	-1.01691	-0.104479	-2.92081	-4.78089	-0.896901	-3.3753	-2.36775	-0.000847713	-3.06696	-2.64428	-2.93391	-0.422678
			s4964	ACUUUGAUGAUUAUAUGAAtt	UUCAUAUAAUCAUCAAAGUtt	H5	0.0975557	-1.06148	-3.67288	-1.24982	0.000370378	-0.184153	-1.33212	-1.00138	-2.71839	-1.49409	1.07982	-0.066184	-0.622818	-1.16675	-1.03143	0.543931
FADS1	fatty acid desaturase 1	3992	s8207	ACAUCAUCCACUCACUAAAtt	UUUAGUGAGUGGAUGAUGUcg	N11	-0.0564936	0.598723	0.294472	-2.52605	0.457649	0.663359	1.16632	1.00582	0.642319	-0.141729	1.07184	-0.0169503	0.37606	0.824068	0.528186	-0.448008
			s8206	CCAUAUUCCCAUGCACAUUtt	AAUGUGCAUGGGAAUAUGGtt	E22	-1.01442	0.0715919	0.802629	0.707336	3.95933	-0.381506	-1.12966	0.732397	-0.11388	0.751846	0.83377	-0.762108	0.389464	0.309258	0.389464	0.0802057
			s8208	GGCUAGUGAUCGACCGUAAtt	UUACGGUCGAUCACUAGCCac	H6	0.219746	-0.430021	0.263218	-0.397591	1.43177	0.730453	-0.603472	-1.48951	-0.712152	0.105754	-0.298677	0.905356	0.241482	-0.451075	-0.0964615	0.692557
FADS2	fatty acid desaturase 2	9415	s18025	CCAUGAUCGUCCAUAAGAAtt	UUCUUAUGGACGAUCAUGGtc	E23	-1.17824	0.357077	-0.751349	-0.931218	1.81142	0.175216	-0.639157	0.0805379	-0.126264	0.794867	1.78072	1.72077	-0.288066	0.437702	0.127877	-0.725769
			s18024	CACGAAUACUUCUUCCUGAtt	UCAGGAAGAAGUAUUCGUGct	O17	-0.336277	0.430968	-0.743502	-0.369724	-0.156382	1.57814	-0.00107584	0.492077	-0.0565256	-0.839527	0.163946	-1.76709	-0.24633	-0.0288007	-0.106454	-0.217529
			s18023	ACAUCGUCAUGGAGAUUGAtt	UCAAUCUCCAUGACGAUGUga	H7	-0.314143	0.0977256	-0.261903	0.0406724	1.77409	0.794495	0.599928	-1.35951	1.81305	0.800211	-1.21568	-1.08035	0.069199	-0.24021	0.069199	0.30941
FASN	fatty acid synthase	2194	s5030	GGUAUGCGACGGGAAAGUAtt	UACUUUCCCGUCGCAUACCtg	F17	1.90902	0.102144	0.231268	0.179042	0.946507	-0.085546	0.0727376	1.69267	0.397042	2.16543	1.02052	0.069434	0.205155	0.708778	0.314155	-0.503623
			s5031	CCGUGGACCUGAUCAUCAAtt	UUGAUGAUCAGGUCCACGGcg	H8	0.105939	2.50098	0.275413	0.889784	-0.0831435	3.15362	0.0250865	-1.17575	1.04103	1.88538	1.4035	0.48549	0.582599	0.76326	0.687637	-0.180661
			s5032	GGAGCGUAUCUGUGAGAAAtt	UUUCUCACAGAUACGCUCCat	O16	-0.174292	1.19576	0.555846	-0.234214	-0.767986	-0.593625	-0.57454	0.811535	-0.440237	0.00943568	2.18434	-2.31653	-0.204253	-0.2154	-0.204253	0.0111476
GDF15	growth differentiation factor 15	9518	s18257	CCCGAUUCCUGCCCAAACAtt	UGUUUGGGCAGGAAUCGGGtg	I2	0.00821287	1.78334	-0.863026	-0.319262	-2.1595	0.885696	1.44747	-0.332134	-0.0948159	0.497534	1.36131	0.455509	-0.155525	0.476521	0.231861	-0.632046
			s18259	GGCAGAAUCUUCGUCCGCAtt	UGCGGACGAAGAUUCUGCCag	O15	-0.0691075	0.0308129	0.563519	0.79022	-0.462628	-3.06621	0.0527158	0.985115	-0.0691337	0.0504802	1.82584	-0.571483	-0.0191473	0.051598	0.0406465	-0.0707453
			s228510	GAGUUGCACUCCGAAGACUtt	AGUCUUCGGAGUGCAACUCtg	F18	1.33417	0.627782	-0.0360341	-0.158345	1.02775	0.52227	-0.720504	-0.0251204	0.506727	0.0606861	1.14932	-0.956361	0.575026	0.0177828	0.283707	0.557243
GLRX	glutaredoxin (thioltransferase)	2745	s5842	GAGUCUUUAUUGGUAAAGAtt	UCUUUACCAAUAAAGACUCga	F22	0.677621	0.836624	-0.422267	-0.00916823	0.744319	0.00637823	0.68851	0.429722	0.0862654	-0.986912	2.15914	1.79832	0.342	0.559116	0.553671	-0.217116
			s5841	CAACCACACUAACGAGAUUtt	AAUCUCGUUAGUGUGGUUGgt	I3	-0.320898	0.4535	2.32855	0.570354	-2.58587	0.251506	2.1849	0.996405	-0.199331	0.0736302	1.17238	-0.381579	0.352503	0.535018	0.352503	-0.182515
			s5843	GCAGUGAUCUAGUCUCUUUtt	AAAGAGACUAGAUCACUGCat	O14	0.398059	-0.0220108	0.37692	-0.690348	-0.846331	0.00399211	1.01091	0.003261	-1.33075	0.547625	-0.720962	-0.522793	-0.00900932	-0.259766	-0.00937488	0.250757
GLT25D1	glycosyltransferase 25 domain containing 1	79709	s36148	UGACUACACCUGGUCCUUUtt	AAAGGACCAGGUGUAGUCAgg	O11	0.635082	0.73009	0.782993	-0.418592	0.200965	0.381447	1.72256	1.0943	0.757236	2.28079	0.695618	-0.16798	0.508265	0.925767	0.712854	-0.417502
			s36147	CGGACAACCUGAUCCUCAAtt	UUGAGGAUCAGGUUGUCCGca	I5	2.52927	-0.537761	-0.174899	0.213781	-1.80097	-0.539837	-0.0710588	-1.79206	-1.23043	0.668179	2.37506	-0.429561	-0.35633	-0.25031	-0.30223	-0.10602
			s36149	GCUACGAGCAUGUCAUGAAtt	UUCAUGACAUGCUCGUAGCgt	G14	-0.0429184	-1.36879	0.717741	2.61123	-0.882711	-0.338589	-1.14825	0.364868	-2.18229	-0.490136	-0.0638338	0.965748	-0.190753	-0.276985	-0.201211	0.0862315
			s36148	UGACUACACCUGGUCCUUUtt	AAAGGACCAGGUGUAGUCAgg	F23	0.300548	0.529134	0.74829	1.27075	-0.0581804	-1.40071	0.00417566	-0.845058	-0.603509	2.21682	3.4094	-0.684056	0.414841	-0.299667	0.152362	0.714508
GPX4	glutathione peroxidase 4 (phospholipid hydroperoxidase)	2879	s6110	GCAAGACCGAAGUAAACUAtt	UAGUUUACUUCGGUCUUGCct	B16	-0.485969	-0.782304	0.60378	0.323491	1.29965	1.20386	-0.912084	0.480601	1.06033	-0.286965	1.45098	2.43183	0.463636	0.770463	0.542191	-0.306827
			s6111	AAUUCGAUAUGUUCAGCAAtt	UUGCUGAACAUAUCGAAUUtg	G16	1.0738	-0.225783	-1.1121	0.0130477	0.848818	-0.135012	0.894919	0.0145355	-0.490701	-0.967289	-0.0499434	1.04192	-0.0609822	-0.0177039	-0.0184478	-0.0432783
			s6112	GGCACAUGGUUAACCUGGAtt	UCCAGGUUAACCAUGUGCCcg	I7	0.450208	-2.8234	0.259809	-0.700784	0.481428	-1.09134	0.885018	-0.222271	-1.85906	0.445009	-1.51513	-0.174636	-0.220488	-0.198454	-0.198454	-0.0220339
H3F3A	H3 histone, family 3A	3020	s6422	AAAUUGCUCAGGACUUUAAtt	UUAAAGUCCUGAGCAAUUUct	G17	0.131483	-2.14905	0.120668	-0.594708	0.0526563	-0.943073	0.259204	-0.181963	-1.11164	-0.8384	-0.31312	1.9941	-0.271026	-0.247541	-0.247541	-0.0234845
			s6421	CAUCGUUACAGGCCUGGUAtt	UACCAGGCCUGUAACGAUGag	J2	0.365336	1.21436	1.10105	0.401218	0.580894	0.790847	1.46231	-0.029855	0.645056	1.16016	-0.240548	-0.00672052	0.68587	0.319168	0.612975	0.366703
HEBP1	heme binding protein 1	50865	s27180	GUCUGGUUCCGGAUUCCAAtt	UUGGAAUCCGGAACCAGACtt	G18	0.81535	-0.623902	-0.725691	2.63314	-0.0807265	2.57064	-0.880154	1.51215	0.987964	1.18562	0.958739	0.000847713	0.367312	0.973352	0.887045	-0.60604
			s27178	GCAUCACUGUCUAUUCCAUtt	AUGGAAUAGACAGUGAUGCct	J3	0.931782	0.41976	-1.63246	-0.883839	-0.253804	1.15572	-0.00603152	0.266479	1.11436	-0.617148	-0.142587	-0.365097	0.0829783	-0.0743093	-0.0743093	0.157288
			s27179	GGAUGAGGCUCUACGGGAAtt	UUCCCGUAGAGCCUCAUCCac	B14	1.60729	1.07917	1.2011	2.1594	0.113959	-2.52075	-0.238507	0.37738	0.345199	0.302768	0.909455	-1.49215	1.14014	0.323984	0.36129	0.816155
HMOX1	heme oxygenase (decycling) 1	3162	s6673	UCCUUACCGUGGGCACUGAtt	UCAGUGCCCACGGUAAGGAag	J4	-0.501627	0.0258269	-1.26966	-0.0108033	-0.307664	1.69348	-0.059283	-0.0420439	0.844716	0.390112	-0.893957	-0.753711	-0.159233	-0.0506635	-0.0506635	-0.10857
			s223854	AGGGAGGUGUUUAACGGCAtt	UGCCGUUAAACACCUCCCUcc	B13	0.396443	0.52852	0.611964	0.137311	1.44806	-0.0273569	1.0352	0.318846	1.41866	0.311731	-0.07738	-0.130951	0.462482	0.315288	0.357645	0.147193
			s194530	CCUCAAAUGCAGUAUUUUUtt	AAAAAUACUGCAUUUGAGGct	G22	-0.475001	-0.225057	0.505461	0.699191	0.686542	1.33732	0.353908	1.78515	-1.29026	-0.0740695	-0.953841	-0.636412	0.596002	-0.355241	0.139919	0.951242
HNRNPM	heterogeneous nuclear ribonucleoprotein M	4670	s9259	GAGAGAUCAUUGCAAAGCAtt	UGCUUUGCAAUGAUCUCUCct	G23	-0.0857182	0.0421868	2.20136	0.700648	0.205244	0.73858	1.5573	0.0740046	0.0287446	1.6441	0.609968	0.699104	0.452946	0.654536	0.654536	-0.20159
			s9260	GAAUAGGCACUGUUACUUUtt	AAAGUAACAGUGCCUAUUCca	B12	0.748822	2.13524	-0.192466	-0.624058	-0.222853	-0.162101	0.815911	-0.115515	0.322929	0.0437267	-0.804332	-1.25294	-0.177284	-0.0358941	-0.138808	-0.141389
			s9261	GCUGCUAUUUGAUAGACCAtt	UGGUCUAUCAAAUAGCAGCtg	J5	-1.14279	1.15466	-0.0895519	0.730505	-2.2359	1.84338	0.921987	0.123563	0.273628	-1.57804	1.00479	-1.61946	0.320476	0.198596	0.198596	0.121881
HPCAL1	hippocalcin-like 1	3241	s6873	CCGUGGACGAGUUCAAGAAtt	UUCUUGAACUCGUCCACGGtc	J6	1.67457	-0.786381	0.046737	-2.18174	0.246177	0.665373	1.22324	-4.13806	-3.51719	0.884598	0.800013	-0.0371415	0.146457	0.381436	0.146457	-0.234979
			s6874	CCGCUUGCACGUAUAGAUAtt	UAUCUAUACGUGCAAGCGGct	H13	-1.53461	-0.375486	0.858481	-0.0672157	0.0698155	-1.57598	-0.00616393	0.252378	-0.491779	-0.918197	-0.20526	0.836696	-0.221351	-0.105712	-0.136238	-0.115639
			s6872	GGCAUUUCCGGUAUUAAAAtt	UUUUAAUACCGGAAAUGCCag	B11	-0.159316	0.853112	-0.510588	-0.792477	0.589845	-2.16856	-0.398184	-0.180361	-0.92308	-0.760975	0.248177	-0.865324	-0.334952	-0.579579	-0.454386	0.244628
ID2	inhibitor of DNA binding 2, dominant negative helix-loop-helix protein	3398	s7109	GAAUUCCCUUCUGAGUUAAtt	UUAACUCAGAAGGGAAUUCag	H14	-2.16577	-0.743592	-1.00618	-0.332473	-0.113959	-1.69516	0.00219209	3.19566	0.283445	1.28942	-0.634686	1.1958	-0.874886	0.739622	-0.223216	-1.61451
			s7108	CGAUGAGCCUGCUAUACAAtt	UUGUAUAGCAGGCUCAUCGgg	B10	1.27959	0.159631	0.126605	-0.00530501	0.0907425	-2.80021	0.632546	-0.0208507	0.0591728	-0.383493	-0.830846	-0.707611	0.108674	-0.202172	0.0269339	0.310846
			s7107	CCACUAUUGUCAGCCUGCAtt	UGCAGGCUGACAAUAGUGGga	J7	0.077316	-1.38843	0.780946	0.0752939	0.192	1.8169	-0.511455	-0.440168	-0.52927	-0.784152	0.752326	0.183296	0.134658	-0.475812	0.0763049	0.61047
IFITM1	interferon induced transmembrane protein 1 (9-27)	8519	s194939	CCAUAUUAUGUUACAGAUAtt	UAUCUGUAACAUAAUAUGGta	B9	0.275611	-1.58493	-4.1381	-1.6434	-0.975415	0.096451	-2.81169	-1.1853	-0.177816	-0.680439	0.136844	0.584007	-1.28017	-0.429127	-0.827927	-0.851045
			s228411	GCCCAUAGCCUGCAACCUUtt	AAGGUUGCAGGCUAUGGGCgg	H15	0.0691075	-0.172805	0.187282	0.207595	-0.498605	1.43403	0.86532	0.0373545	-0.369747	0.301322	-2.54573	0.278806	0.128195	0.15808	0.128195	-0.0298855
			s16192	GGUCCACCGUGAUCAACAUtt	AUGUUGAUCACGGUGGACCtt	K2	0.339191	0.474082	0.108446	0.775673	-0.422075	-0.191263	0.670609	0.301676	-1.5776	0.790242	-0.0137944	-0.396628	0.223819	0.143941	0.205061	0.0798777
IGFLR1	IGF-like family receptor 1	79713	s36159	UGACCACGGCGAUUUCGUAtt	UACGAAAUCGCCGUGGUCAtt	C16	-0.268418	-0.1357	-0.265068	1.08719	-0.874323	0.304622	0.215783	-2.71488	0.0823431	0.906076	-0.103222	-0.164896	-0.200384	-0.0104392	-0.119461	-0.189945
			s36160	ACCUUUGCCUAUUCGCUGAtt	UCAGCGAAUAGGCAAAGGUgg	K3	0.349412	0.575913	0.482151	-0.00560368	-1.54441	0.124687	1.30156	0.00776688	-0.490514	0.259809	0.0494128	0.959744	0.23705	0.154611	0.192248	0.082439
			s228195	GCAAGUUCCAUUGCCUGGAtt	UCCAGGCAAUGGAACUUGCtg	H16	-0.0434416	0.518796	0.436664	-1.64646	1.01088	-0.681025	-1.29969	0.276238	-3.12022	-1.35201	-1.3396	-0.0926617	0.196611	-1.31964	-0.386843	1.51625
IL32	interleukin 32	9235	s17658	CUCCUCUACUUGAAAAAGAtt	UCUUUUUCAAGUAGAGGAGtg	K4	-1.99907	0.188013	-0.215232	-1.23181	1.02728	0.926664	0.46956	1.70623	1.8575	-0.33143	0.218607	1.59053	-0.0136097	1.03004	0.344083	-1.04365
			s228475	GAGAUACCAUGAUCGCGGAtt	UCCGCGAUCAUGGUAUCUCcc	H17	0.263179	-0.229192	-1.27056	1.00371	0.678362	0.132999	1.15509	0.304844	-0.155827	-0.353891	1.44848	-0.103732	0.198089	0.100556	0.198089	0.0975332
			s17656	AGGCUGAUCUGUUGCCGUAtt	UACGGCAACAGAUCAGCCUtg	C15	-0.893108	1.15201	-0.0790006	1.17597	0.10224	1.63733	-0.874884	2.14215	0.612358	-0.381698	0.256049	-0.975307	0.627125	-0.0628244	0.179144	0.689949
KRR1	KRR1, small subunit (SSU) processome component, homolog (yeast)	11103	s21892	GAAUUACGAUCACAAAGUUtt	AACUUUGUGAUCGUAAUUCag	H18	-1.54643	-0.331544	-4.96944	-2.20372	-2.16852	-0.332931	-0.836134	-1.94573	-1.15444	-2.61398	0.198513	0.234538	-1.85748	-0.995286	-1.35044	-0.862192
			s21893	GCAUUGGAACUCUUAACUAtt	UAGUUAAGAGUUCCAAUGCct	K5	0.398202	0.170244	0.0265534	-0.689678	-1.30859	1.58093	-1.26874	0.305207	0.430454	0.642797	-0.424268	0.302976	0.0983986	0.304091	0.23661	-0.205693
			s21894	CAGAAAGUCAGAUCGAUAAtt	UUAUCGAUCUGACUUUCUGgt	C14	0.623051	0.927143	0.790893	1.23547	-2.0798	1.21585	0.497567	-0.984965	-0.916249	0.892302	0.0620031	0.836297	0.859018	0.279785	0.706972	0.579233
LGALS3BP	lectin, galactoside-binding, soluble, 3 binding protein	3959	s8151	GCACCAUUGCCUACGAAAAtt	UUUUCGUAGGCAAUGGUGCga	K6	0.00681174	1.0961	2.98423	-0.108616	-0.55474	-0.251687	0.620973	1.88854	1.29321	-0.105754	0.127151	0.346666	-0.0509023	0.483819	0.236909	-0.534722
			s8153	AGGUACUUCUACUCCCGAAtt	UUCGGGAGUAGAAGUACCUga	H19	0.0637151	0.251044	-0.478839	0.496544	0.685537	-0.866301	-1.40363	0.738998	0.581755	0.751771	0.994076	-0.141765	0.15738	0.660376	0.373794	-0.502997
			s8152	AGUCACAACUGGUCUAUCAtt	UGAUAGACCAGUUGUGACUtc	C13	1.08596	2.69401	0.0363343	1.05476	0.154293	-0.340181	-0.779882	0.954228	2.23092	1.15521	-1.03104	0.486111	0.604524	0.72017	0.72017	-0.115645
LPL	lipoprotein lipase	4023	s702	GCAACAAUCUGGGCUAUGAtt	UCAUAGCCCAGAUUGUUGCag	H20	-0.840825	-0.128295	-0.739711	0.0266749	-1.02607	-1.28342	-0.966659	0.0885633	0.0427947	-0.510909	2.34071	-0.811106	-0.790268	-0.234057	-0.62531	-0.556211
			s701	CGACAUCGAAAGUAAAUUUtt	AAAUUUACUUUCGAUGUCGat	K7	-0.723123	-0.112565	1.72113	-0.0406724	-0.649801	-0.537394	0.381648	-0.267589	0.847584	-0.171615	-0.46594	0.975394	-0.32498	0.105016	-0.14209	-0.429996
			s703	CAGGAAGUCUGACCAAUAAtt	UUAUUGGUCAGACUUCCUGca	C12	1.21369	2.5999	-0.180515	-0.811481	0.537411	0.954937	0.590963	0.115515	-0.0198049	0.743359	-0.190464	0.142329	0.746174	0.128922	0.33987	0.617252
LRMP	lymphoid-restricted membrane protein	4033	s8272	GAGUAAGGAUAAAACCAUAtt	UAUGGUUUUAUCCUUACUCgt	L2	-1.42399	-1.05017	-1.64958	-1.21539	0.771066	-0.859391	-1.4434	-0.794333	0.913924	-0.0788581	0.987449	1.7596	-1.13278	0.417533	-0.826862	-1.55031
			s8273	CAGCUUCUCUAAACUCCAAtt	UUGGAGUUUAGAGAAGCUGaa	C11	0.421532	1.16651	1.00592	2.06293	-0.00934047	0.86654	0.436263	1.47438	-0.101855	-0.2936	0.0106977	1.02299	0.936233	0.22348	0.651402	0.712752
			s8274	CCAUCAGAAAGGCUAAUAAtt	UUAUUAGCCUUUCUGAUGGag	H21	-0.0240864	1.06648	0.168189	0.309291	0.283729	0.101359	-1.4353	-0.95644	1.6863	-0.0110067	-1.03851	-1.46375	0.225959	-0.997473	0.045176	1.22343
MGLL	monoglyceride lipase	11343	s22381	AGACAGAGGUCGACAUUUAtt	UAAAUGUCGACCUCUGUCUta	H22	-1.26717	-0.441817	0.185752	-0.0262474	-1.14141	-0.0785731	-0.315453	0.0226353	1.11958	0.447493	-0.526004	-0.0780011	-0.260195	-0.0276829	-0.0782871	-0.232512
			s22380	GGACAAGACUCUCAAGAUUtt	AAUCUUGAGAGUCUUGUCCtg	C10	0.763188	1.49244	1.136	-0.149396	0.256912	-0.0516556	0.53008	-0.0715711	0.515047	1.73497	0.128679	-0.931969	0.51005	0.321863	0.38598	0.188187
			s22379	GGAUGGUAGUGUCUGACUUtt	AAGUCAGACACUACCAUCCtc	L3	-0.318259	-1.77499	-1.71576	-0.0747706	2.46153	-0.0398918	-1.4357	-0.00776688	-0.76881	0.799162	-2.84672	-0.404671	-0.196515	-0.586741	-0.361465	0.390226
MORF4L1	mortality factor 4 like 1	10933	s21501	GGAGAGCAGAGUACUCAAAtt	UUUGAGUACUCUGCUCUCCgg	H23	0.320779	0.68277	0.402383	-0.275733	-0.611109	0.120018	0.272778	0.437417	2.52791	0.539558	-0.462147	-0.0261241	0.220398	0.355098	0.296779	-0.134699
			s21503	UGAAAUACUUCAUACAUUAtt	UAAUGUAUGAAGUAUUUCAct	L4	-4.82836	-0.627398	0.0380152	-4.4045	1.66726	0.986425	-0.869675	-0.19927	-1.86603	-0.95664	-1.17997	3.12717	-0.294691	-0.913158	-0.748536	0.618466
MRPS2	mitochondrial ribosomal protein S2	51116	s27475	CGGCAGUUCUCGUACCUGAtt	UCAGGUACGAGAACUGCCGgt	I16	0.0434416	1.35462	1.17708	-1.2571	-2.26795	-1.92138	0.922003	-0.0440659	0.572966	-0.346312	-0.105367	0.628892	-0.606829	0.26445	-0.00031215	-0.871278
			s27473	GCACCGAUUUCAACGACAAtt	UUGUCGUUGAAAUCGGUGCtg	L5	-0.861453	-0.00216673	-0.189004	-1.06603	-0.243823	1.94695	-0.268315	-0.123563	-0.0268593	-0.0252844	0.0678915	1.76074	-0.216413	-0.0260719	-0.0752113	-0.190342
			s27474	ACAGGUUUAUGGAGCCGUAtt	UACGGCUCCAUAAACCUGUgc	D16	-0.999724	0.0794204	-0.84334	-0.12256	0.327991	-0.267904	0.706715	-0.421981	0.0811534	-0.217766	-0.577516	1.35177	-0.195232	-0.0683061	-0.170163	-0.126926
MYB	v-myb myeloblastosis viral oncogene homolog (avian)	4602	s9110	CCUCUCAUCUAGUAGAAGAtt	UCUUCUACUAGAUGAGAGGgt	I17	-0.73847	0.0721265	1.85728	0.0282669	0.170915	1.50667	0.00107584	-0.980473	0.0565256	-1.17925	0.023534	0.638199	0.121521	0.0123049	0.0423963	0.109216
			s9108	GAAUUGCUCCUAAUGUCAAtt	UUGACAUUAGGAGCAAUUCta	D15	-0.375142	0.609094	0.232036	-0.207595	0.812575	-0.0605111	1.11067	-0.686946	1.00391	-0.0504802	-0.749625	-0.278806	0.0857626	-0.164643	-0.0554957	0.250406
			s9109	GGAAAAGCGAAUAAAGGAAtt	UUCCUUUAUUCGCUUUUCCtt	L6	1.93173	-0.0137141	-0.296777	-0.438901	0.0487431	0.421859	0.00167899	-1.08292	-1.4058	-0.785601	-0.127151	0.834193	0.0175145	-0.456376	-0.0704326	0.473891
PLAUR	plasminogen activator, urokinase receptor	5329	s10614	CCAUGGAUGCUCCUCUGAAtt	UUCAGAGGAGCAUCCAUGGgt	D14	-0.399134	0.629969	-0.188222	-2.2418	0.146303	-0.852302	-1.81152	-0.786184	2.49785	0.133204	2.18339	-0.110262	-0.293678	0.011471	-0.149242	-0.305149
			s10613	CAUGAAUCAAUGUCUGGUAtt	UACCAGACAUUGAUUCAUGgg	L7	0.728214	-0.435685	0.475516	0.769252	-0.925544	-0.236765	0.434043	0.381761	0.0292456	0.257288	0.012687	0.26495	0.119376	0.261119	0.261119	-0.141743
			s10615	CCUAUUCCCGAAGCCGUUAtt	UAACGGCUUCGGGAAUAGGtg	I18	2.6979	-0.47888	0.759252	1.03205	-0.897228	0.491672	0.745952	0.268909	-0.714338	0.456551	-0.0700659	0.335943	0.625462	0.302426	0.396247	0.323036
PLEK	pleckstrin	5341	s10650	CCAUGUGGGUUGUAUUGUUtt	AACAAUACAACCCACAUGGgt	D13	0.72979	1.44794	-1.64054	-0.203139	-0.515146	0.710256	0.430285	1.20732	0.424758	0.89144	0.121189	-0.255545	0.253559	0.427522	0.427522	-0.173963
			s10649	GAUGGAAUUGAAUUCUAUAtt	UAUAGAAUUCAAUUCCAUCtt	L8	-0.282624	0.105743	0.743404	0.00672256	1.48024	-0.000541447	-2.58202	0.362627	0.0456095	0.958891	-0.431836	-0.100157	0.0562328	-0.0272738	0.026166	0.0835066
			s10651	CAACCAGUCUGUUAGGAAUtt	AUUCCUAACAGACUGGUUGga	I19	0.0631871	-0.142082	1.16351	1.5956	-0.248272	1.48693	-0.400813	0.540442	1.08688	-0.0312113	-0.269497	-0.0774735	0.61335	-0.0543424	0.0159879	0.667693
PLIN2	perilipin 2	123	s1056	AGCUGUUGGUAGAACAGUAtt	UACUGUUCUACCAACAGCUct	D12	-0.204663	0.022872	-1.29753	-0.56657	-1.73746	0.0354263	-2.36341	0.685823	1.68278	-1.03174	0.452378	2.08788	-0.385616	0.5691	-0.0908957	-0.954717
			s1057	GGGUUAAAGAAGCUAAGCAtt	UGCUUAGCUUCUUUAACCCtg	I20	1.64833	-0.0364161	0.332049	0.132246	-1.60862	0.590577	-0.359746	0.0429541	0.383117	0.901868	-0.0693063	0.0931222	0.232148	0.0680382	0.112684	0.164109
			s1055	GGAUAAGCUCUACCUCUCAtt	UGAGAGGUAGAGCUUAUCCtg	L9	1.35124	1.74584	1.77278	0.709003	0.967183	0.116016	0.869782	-0.393692	-1.64749	1.07496	0.0127198	-0.859076	1.15921	-0.190486	0.789392	1.3497
PPAP2B	phosphatidic acid phosphatase type 2B	8613	s16386	CACCGAGGGUUUUACUGCAtt	UGCAGUAAAACCCUCGGUGgt	I21	-0.571224	0.6786	1.51447	-0.0850531	0.293859	-0.101359	1.45585	0.580468	1.38466	1.21828	0.642125	-0.375682	0.104403	0.930205	0.611297	-0.825802
			s16384	ACUGAAAACUGGUGAGACAtt	UGUCUCACCAGUUUUCAGUgg	L10	-2.90214	-0.159631	1.23676	-0.462759	-0.0967433	0.0277367	-0.0819565	0.80917	0.883244	-0.473991	0.0732795	1.09784	-0.128187	0.441225	-0.0271099	-0.569412
			s16385	GGCUACAUUCAGAACUACAtt	UGUAGUUCUGAAUGUAGCCtt	D11	-2.33146	-0.709971	-0.279881	0.793733	0.00934047	1.77591	0.180785	0.101954	0.277463	-1.19778	-0.0106977	0.725366	-0.13527	0.141369	0.0556473	-0.27664
PSIP1	PC4 and SFRS1 interacting protein 1	11168	s22035	GCAAUGAGGAUGUGACUAAtt	UUAGUCACAUCCUCAUUGCtg	I22	-0.670996	0.00491266	-0.188278	-1.0123	0.925088	1.95613	-1.19868	-0.620636	1.03086	-0.529005	1.24544	0.741203	-0.0916824	0.106099	-0.0916824	-0.197781
			s22036	CGCAAGCAAGAGGAACAAAtt	UUUGUUCCUCUUGCUUGCGtt	M2	0.598691	-0.388975	0.682475	0.760735	0.270859	0.125664	0.84084	1.13888	0.352212	1.16322	0.254556	-0.236497	0.434775	0.596526	0.475451	-0.16175
			s22037	GGAGAUAGAUAACAAUCCAtt	UGGAUUGUUAUCUAUCUCCca	D10	-1.29386	0.28035	-0.126605	0.749786	-1.94757	-0.162374	-1.3808	1.73617	-0.849857	-2.0128	-0.310083	-1.32349	-0.14449	-1.08668	-0.57997	0.942186
RAP2B	RAP2B, member of RAS oncogene family	5912	s11794	GCUCCUUCAUCGAGAAGUAtt	UACUUCUCGAUGAAGGAGCcc	M4	-0.657956	-0.447223	-0.0380152	-0.934261	0.950357	-0.910962	-0.232931	0.918993	0.0125414	1.7305	0.741458	1.03394	-0.55259	0.830225	-0.0127369	-1.38282
			s11796	GACGAGCUAUUUGCCGAGAtt	UCUCGGCAAAUAGCUCGUCta	I23	0.568802	0.93917	0.948811	0.049527	0.484318	-0.845278	-0.00417566	1.14234	0.613162	-0.0952039	-0.17099	-1.82221	0.52656	-0.0496898	0.266922	0.57625
			s11795	CCGACCAUCGAAGACUUUUtt	AAAAGUCUUCGAUGGUCGGgt	D9	1.32107	1.02476	1.13341	0.468785	-0.644945	1.78459	-1.33639	-0.88177	1.59136	0.453654	-0.491911	0.217306	1.07908	-0.137302	0.461219	1.21638
RNF19B	ring finger protein 19B	127544	s43192	GUGCAUACAUUAUCAAGAUtt	AUCUUGAUAAUGUAUGCACtg	J16	0.522809	-0.0794204	-0.913565	0.619226	-1.35353	1.69637	-1.12387	0.626591	0.0440411	1.31669	0.41667	0.150454	0.221694	0.283562	0.283562	-0.061868
			s43191	GCAAGGUCCUUACAGCGAAtt	UUCGCUGUAAGGACCUUGCat	E16	0.909463	-1.53499	0.0297021	0.112357	0.515202	-0.35264	1.34284	-0.0145355	2.52371	0.0867164	-0.733714	-0.811088	0.0710296	0.0360904	0.0582092	0.0349391
			s43190	GAUGGAAGCUGUAAUCACAtt	UGUGAUUACAGCUUCCAUCat	M5	0.407016	0.106003	1.00775	0.0395839	1.21181	0.184153	0.0710588	1.42604	-0.764073	0.252156	-0.0678915	0.0853944	0.295584	0.0782266	0.145078	0.217358
RRAGD	Ras-related GTP binding D	58528	s33927	GCAUAUAUGAUCAUUCAAUtt	AUUGAAUGAUCAUAUAUGCtt	M6	-1.65745	-1.39812	-0.180862	-2.09551	-0.112955	-1.31068	0.113883	0.0436034	2.80901	-1.81683	-1.03664	-1.01358	-1.3544	-0.484987	-1.02511	-0.869411
			s33928	GCUGUGAUAUGAUAGAUGUtt	ACAUCUAUCAUAUCACAGCag	E15	-1.43887	0.00393566	-0.299125	-4.31863	-0.683595	1.3294	2.18832	-0.0108293	0.716501	-3.52799	-2.22207	0.40083	-0.49136	0.195	-0.154977	-0.68636
			s33929	GCAAGUCGUCUAUUCAGAAtt	UUCUGAAUAGACGACUUGCcg	J17	-0.83214	-0.347651	-0.334475	-0.0282669	-0.879416	-0.578535	-0.655523	0.365365	-0.821803	0.386686	-0.263588	-0.00475262	-0.463093	-0.13417	-0.341063	-0.328922
S100A6	S100 calcium binding protein A6	6277	s194778	CAAAUCCAGUGGUGGGUAAtt	UUACCCACCACUGGAUUUGac	J18	1.4199	-0.0727422	1.7457	-0.53834	0.726064	0.0183054	1.06052	1.08555	0.4968	1.71254	1.08183	-0.121129	0.372185	1.07118	0.893291	-0.69899
			s12418	GCAGGAUGCUGAAAUUGCAtt	UGCAAUUUCAGCAUCCUGCag	M7	-1.29356	-0.288029	0.10275	-0.997513	1.22251	0.328145	0.515181	0.841729	0.333946	0.961049	-1.01303	-0.78411	-0.0926394	0.424564	0.215447	-0.517203
			s194777	CUCAAGGGCUGAAAAUAAAtt	UUUAUUUUCAGCCCUUGAGgg	E14	1.34613	0.0220108	0.153363	2.36597	0.246769	1.9527	1.72165	-0.496765	-1.03666	-0.949098	0.162225	0.063448	0.796449	-0.216658	0.157794	1.01311
SAT1	spermidine/spermine N1-acetyltransferase 1	6303	s12478	GCAAGUUAUUGUAUCUUGAtt	UCAAGAUACAAUAACUUGCca	E13	-0.685943	0.836262	-4.54693	-3.15465	-1.7162	-0.65555	-1.53559	-1.49839	-2.35307	-4.54062	0.0225516	0.419283	-1.20107	-1.51699	-1.51699	0.315917
			s12476	CGUGAUGAGUGAUUAUAGAtt	UCUAUAAUCACUCAUCACGaa	J19	-0.0414332	1.51641	2.02089	0.232201	0.496115	-1.36286	0.972614	1.81188	-0.581755	-1.43313	-0.478576	0.428715	0.364158	-0.0249305	0.330458	0.389089
			s12477	CCAUCCAUCAACUUCUAUAtt	UAUAGAAGUUGAUGGAUGGtt	M8	1.42214	1.40167	1.63195	-0.00672256	0.773616	-0.225873	1.14974	-0.142993	-2.55484	0.0533429	0.0827069	0.35368	1.08765	0.0680249	0.218193	1.01962
SCD	stearoyl-CoA desaturase (delta-9-desaturase)	6319	s12505	CCAGAGGAGGUACUACAAAtt	UUUGUAGUACCUCCUCUGGaa	E12	0.687536	0.256465	-1.59339	-1.70852	-2.40599	-1.60696	1.17663	-1.48	-1.96276	-0.230746	0.76808	0.296221	-1.60018	0.0327375	-0.855373	-1.63291
			s12504	CCCUGUAUGGGAUCACUUUtt	AAAGUGAUCCCAUACAGGGct	M9	0.658542	0.314098	-0.56029	0.937397	-0.0278166	-0.955513	-0.118634	-0.0786085	0.668975	1.16831	0.567197	0.408405	0.143141	0.487801	0.361252	-0.344661
			s12503	CCACCACUCCUUUCCCUAUtt	AUAGGGAAAGGAGUGGUGGta	J20	0.549852	0.987204	0.96055	0.65696	-1.84876	-1.80642	0.719478	1.36243	-1.99971	-0.399034	0.809956	-0.284207	0.603406	0.217636	0.603406	0.385771
SH2D1A	SH2 domain protein 1A	4068	s8359	GUAUCACGGUUACAUUUAUtt	AUAAAUGUAACCGUGAUACag	E11	-0.867027	-0.957122	-0.42261	-0.467039	-2.20368	0.906249	-0.239627	0.983248	0.74849	0.191706	-0.845955	0.0949019	-0.667033	0.143304	-0.331119	-0.810336
			s8358	AGAUCAAGGCAUUGUAAUAtt	UAUUACAAUGCCUUGAUCUgg	M10	-0.667206	-0.441442	-0.947014	0.00530501	0.250263	0.071202	-0.431858	1.9827	-1.86927	1.96563	-0.0373351	0.167859	-0.218068	0.0652622	-0.016015	-0.283331
			s8360	CGAGUGUCCCAGACAGAAAtt	UUUCUGUCUGGGACACUCGgt	J22	0.0975917	-0.262683	-1.27901	0.908717	-1.58369	0.685291	0.254643	-0.174864	-0.0160764	0.546733	-0.610111	0.700227	-0.0825456	0.119283	0.0407577	-0.201829
SLC48A1	solute carrier family 48 (heme transporter), member 1	55652	s31167	AGGGCAGCUUUAGACCUUUtt	AAAGGUCUAAAGCUGCCCUct	N2	-0.00821287	-0.878966	0.483942	0.665108	-0.270859	-0.786603	-1.38293	0.214467	0.537992	0.114363	-0.356345	1.0886	-0.139536	0.164415	0.053075	-0.303951
			s31169	GAGGAAUCUUUGUACUUAAtt	UUAAGUACAAAGAUUCCUCac	J23	-0.807832	-0.0421868	-2.44058	-0.237555	-0.120477	-0.0202805	1.00516	-0.667737	-0.414644	-0.371718	-0.00838043	0.0261241	-0.179016	-0.190049	-0.179016	0.0110329
			s31168	GCUUUCACCUUUUUACAUUtt	AAUGUAAAAAGGUGAAAGCtc	E10	0.0796522	0.948677	0.207624	0.181332	-0.411687	0.155982	2.0372	0.0208507	-0.00360565	-0.19466	-0.593491	-0.109525	0.168657	-0.0565652	0.0502515	0.225222
SMARCA4	SWI/SNF related, matrix associated, actin dependent regulator of chromatin, subfamily a, member 4	6597	s13141	GUAGCUCCGAGGUCUGAUAtt	UAUCAGACCUCGGAGCUACtt	K16	0.0449708	-0.866642	1.11765	-0.328579	-0.327991	1.5348	-3.23695	-1.42816	-0.0440411	0.573466	1.02937	-0.328553	-0.14151	-0.186297	-0.186016	0.0447867
			s13140	GGCUUGAUGGAACCACGAAtt	UUCGUGGUUCCAUCAAGCCtg	E9	-0.826865	0.849921	0.633715	0.904674	-0.364282	-1.27443	0.025222	1.37498	-0.059499	-1.47503	0.500163	-0.328799	0.134716	-0.0171385	-0.0171385	0.151855
			s13139	GGAAUACCUCAAUAGCAUUtt	AAUGCUAUUGAGGUAUUCCtg	N3	-1.26688	-1.24398	-0.0138058	0.452095	1.23995	0.572882	-0.756377	-0.317114	0.881847	0.173207	-1.08518	-0.852314	0.219145	-0.536745	-0.16546	0.75589
SMPDL3A	sphingomyelin phosphodiesterase, acid-like 3A	10924	s21483	CAACAGACACUGUUAUAAAtt	UUUAUAACAGUGUCUGUUGag	K17	-0.980392	-0.0721265	-0.0283832	-1.53748	1.4913	-1.16499	-0.326005	0.181963	-0.0692336	-1.65696	-1.19079	1.19008	-0.526259	-0.197619	-0.199066	-0.32864
			s21484	GCAUCUUUCAUGAUAUGGAtt	UCCAUAUCAUGAAAGAUGCtt	N4	-1.38993	-0.477032	1.3758	-1.05728	1.44686	-0.203221	-0.731353	-0.789308	-0.651742	-0.0438422	0.905481	2.13422	-0.340127	-0.347792	-0.340127	0.00766565
			s21485	GCAAUGAGAGAAUACUAUAtt	UAUAGUAUUCUCUCAUUGCtg	F16	0.483656	-1.61793	-0.258187	-0.0130477	0.967675	0.713743	-0.215783	-2.1186	-0.982287	2.18768	0.436459	0.702193	0.235304	0.110338	0.211705	0.124966
SNF8	SNF8, ESCRT-II complex subunit, homolog (S. cerevisiae)	11267	s22247	CAACAGGUGUUGAAGGGAAtt	UUCCCUUCAACACCUGUUGat	N5	-2.11872	0.00216673	-0.0265534	0.213348	-1.69744	-0.935091	0.669204	-2.09394	-0.206297	-0.415166	1.45432	0.662086	-0.480822	0.227895	-0.116425	-0.708717
			s22248	GCCCAGAUGUCAAAGCAGUtt	ACUGCUUUGACAUCUGGGCta	F15	0.427195	-0.00393566	0.0790006	-0.256927	2.96534	-0.57769	1.58285	0.0108293	-0.0612236	0.46619	-0.0329932	0.9742	0.0375325	0.23851	0.044915	-0.200977
			s22249	CGAACUAGGUGUCCAAAUUtt	AAUUUGGACACCUAGUUCGta	K18	0.219763	1.56409	-0.822675	0.342396	1.68784	-0.146047	1.03844	-1.09511	0.114894	-1.655	-0.0990027	-1.63447	0.28108	-0.597055	0.00794565	0.878135
SQLE	squalene epoxidase	6713	s198	GAUUCCCUGCAUCAACUAAtt	UUAGUUGAUGCAGGGAAUCat	F14	-0.497519	-2.36648	-0.607183	-0.5622	-1.15052	-2.18975	0.412394	-0.0615522	2.12716	-0.93788	1.38492	-1.05624	-0.878852	0.175421	-0.584692	-1.05427
			s199	GACUGGAGAUAUCAAGGAAtt	UUCCUUGAUAUCUCCAGUCtc	K19	-0.914801	-0.644295	0.0472794	-0.696893	2.2542	0.861017	-0.26837	0.132111	1.72567	0.0474706	-0.377797	-0.962935	-0.298508	-0.11045	-0.110545	-0.188058
			s200	GCAAAUCAGAGGUUCAGAUtt	AUCUGAACCUCUGAUUUGCtt	N6	-0.00681174	-0.475589	-1.49174	0.456682	-0.0487431	0.604468	-1.33167	-2.7033	-0.720199	0.452214	2.08193	0.0371415	-0.0277774	-0.341529	-0.0277774	0.313751
SQSTM1	sequestosome 1	8878	s16960	GGAGCACGGAGGGAAAAGAtt	UCUUUUCCCUCCGUGCUCCac	F13	0.816529	-0.610503	-0.0319776	2.71985	-0.290335	-1.48921	0.00616393	-0.170343	-3.13866	1.42917	-0.0276734	-1.75815	-0.161157	-0.0990081	-0.10116	-0.0621484
			s16961	GAUGGAGUCGGAUAACUGUtt	ACAGUUAUCCGACUCCAUCtg	K20	-0.0234841	0.0380083	0.178316	-0.465319	0.546082	0.315563	0.0743546	0.0956627	0.330166	0.809445	-0.540853	-0.0931222	0.108162	0.0850087	0.0850087	0.0231536
			s16962	CUUCCGAAUCUACAUUAAAtt	UUUAAUGUAGAUUCGGAAGat	N7	0.756043	-0.644333	-3.27497	-0.355234	-0.11865	0.0262679	0.02609	-2.64054	-2.53621	0.0446054	1.01465	-0.824559	-0.236942	-0.399235	-0.236942	0.162292
TALDO1	transaldolase 1	6888	s224706	GAGUAUCCACAGAAGUAGAtt	UCUACUUCUGUGGAUACUCgg	F12	-1.00571	-0.4436	1.06908	0.852929	-0.0823778	-0.120928	0.397673	1.84242	-0.351348	-0.16827	0.0561019	0.637258	-0.101653	0.226887	-0.013138	-0.32854
			s13775	GCAAGGACCGAAUUCUUAUtt	AUAAGAAUUCGGUCCUUGCtg	K21	0.0240864	0.308193	-0.326512	0.107416	-3.40507	-0.362513	-0.0899762	-2.64048	-0.0315252	0.713865	-0.319023	1.61923	-0.151213	-0.0607507	-0.0607507	-0.090462
			s13776	UGCUAUUGAUAAACUUUUUtt	AAAAAGUUUAUCAAUAGCAtt	N8	-0.220736	1.00344	-0.878208	-2.7535	0.0831435	3.5711	1.10235	-2.54492	0.108807	-0.326828	0.7585	-0.274691	-0.068796	-0.0829419	-0.068796	0.0141459
ACOT13	acyl-CoA thioesterase 13	55856	s31672	GAGUCAGUGUCGAUAUGAAtt	UUCAUAUCGACACUGACUCcg	I15	0.526475	-3.9219	-0.492842	-3.26505	-1.34106	0.0605111	-2.87132	2.22236	-0.637408	-0.779397	0.435242	-2.81663	-0.916952	-0.708402	-0.708402	-0.20855
			s31670	CAUGUCACCUGCAAAAUUAtt	UAAUUUUGCAGGUGACAUGta	B5	-1.28835	-1.26303	0.526174	0.479612	0.227971	-0.454842	-1.36283	0.782711	-0.742669	0.0252844	-0.523247	0.066184	-0.113436	-0.248981	-0.214779	0.135546
			s31671	GGCUCGCAAUUUUGAGAGAtt	UCUCUCAAAAUUGCGAGCCtt	M21	0.330698	0.450331	1.3805	0.791644	-0.140677	0.77067	-0.367487	0.55221	0.691883	1.49973	-0.0835054	0.0190491	0.6105	0.285629	0.50127	0.324871
TMEM97	transmembrane protein 97	27346	s26205	CCCUGUUCAUGGACCUGCAtt	UGCAGGUCCAUGAACAGGGtg	F11	-0.958521	-0.015571	-0.179734	0.0641076	-1.57382	-0.860145	-0.452483	-0.84154	0.013025	-0.0912303	-0.317507	-0.820314	-0.51994	-0.384995	-0.384995	-0.134945
			s26206	CCAUUCAUACUUUUAAUUUtt	AAAUUAAAAGUAUGAAUGGga	K22	-0.085469	0.122581	-0.100849	0.718795	0.248378	0.597302	-1.19665	-0.746643	0.651732	0.266808	-1.51853	0.142425	0.18548	-0.302109	0.132503	0.487588
			s26204	UGACAACCUUAAUUCCGAUtt	AUCGGAAUUAAGGUUGUCAtg	N9	0.881452	-0.0616092	0.947793	-0.468785	-0.541243	-0.096451	1.59234	-2.03645	-0.388002	1.11881	-2.76591	-1.3936	-0.0790301	-0.8908	-0.242226	0.81177
TNFRSF21	tumor necrosis factor receptor superfamily, member 21	27242	s26026	CGGUUCCUUUAUUACCAAAtt	UUUGGUAAUAAAGGAACCGtt	K23	-1.33015	-0.412676	0.667208	0.46464	-0.0715645	0.150783	-0.949913	0.0141715	0.388444	-0.656493	0.00838043	0.745225	0.0396092	0.011276	0.011276	0.0283333
			s26024	GAAACGAUGUUGUGGAGAAtt	UUCUCCACAACAUCGUUUCtc	N10	0.311573	-0.221291	0.727231	-0.155469	0.906569	0.459441	0.49879	0.148099	-1.01794	0.85148	0.115956	0.290806	0.385507	0.219452	0.30119	0.166054
			s26025	GACCGGCUAUUCGAAAUUAtt	UAAUUUCGAAUAGCCGGUCta	F10	-1.30435	0.521739	0.568103	0.383913	-1.34376	0.333281	-1.96357	-0.268687	1.56321	-0.545715	-0.55482	-0.1512	0.358597	-0.407201	-0.209943	0.765798
TPT1	tumor protein, translationally-controlled 1	7178	s14358	CAAUCAAAGGGAAACUUGAtt	UCAAGUUUCCCUUUGAUUGat	L18	-2.27132	0.772996	0.0162655	0.634858	-0.495432	-0.0183054	0.155173	0.675519	-0.237179	-0.714704	-2.25021	0.137235	-0.00101995	-0.0499718	-0.00101995	0.0489518
			s14360	GUGUCGAUAUUGUCAUGAAtt	UUCAUGACAAUAUCGACACca	O2	0.950172	-2.78547	-0.801574	0.348601	0.627867	-0.799427	-2.14252	-0.57206	0.630798	-0.0546288	-0.935033	-0.670386	-0.225413	-0.621223	-0.621223	0.39581
TXN	thioredoxin	7295	s2	GCAAAAUGAUCAAGCCUUUtt	AAAGGCUUGAUCAUUUUGCaa	L19	-0.0309171	2.28756	0.00498353	0.21359	0.248272	0.0956248	1.21422	1.72665	1.76375	2.12174	0.600493	0.47074	0.154607	1.47043	0.535617	-1.31582
			s1	GCUUCAGAGUGUGAAGUCAtt	UGACUUCACACUCUGAAGCaa	O3	-1.35929	-0.268993	0.680468	0.152337	0.825321	-0.979295	-0.943569	-1.74112	0.621576	-1.22019	-0.0494128	1.84263	-0.0583278	-0.496491	-0.159203	0.438163
			s3	CCAUUAAUGAAUUAGUCUAtt	UAGACUAAUUCAUUAAUGGtg	G13	-1.65231	-3.19998	-1.37246	-3.45114	-4.39363	-0.949163	-4.88253	-3.17076	-2.91423	-2.82919	-0.723159	-1.23352	-2.42614	-2.87171	-2.87171	0.445566
UCHL1	ubiquitin carboxyl-terminal esterase L1 (ubiquitin thiolesterase)	7345	s14618	GACCAUUGGGAAUUCCUGUtt	ACAGGAAUUCCCAAUGGUCtg	L20	0.15756	0.415074	-0.0283004	0.235365	-0.821323	-1.27893	-0.0022295	0.387064	1.97442	1.78976	2.09443	-1.50621	0.0646298	1.08841	0.196463	-1.02378
			s14616	AAGUUAGUCCUAAAGUGUAtt	UACACUUUAGGACUAACUUct	O4	-1.32039	-0.766622	0.892119	-0.20189	2.15207	-0.442493	-0.893805	0.0633402	-1.04543	-0.22453	2.44338	1.44701	-0.322192	-0.0805949	-0.21321	-0.241597
			s14617	GCACAAUCGGACUUAUUCAtt	UGAAUAAGUCCGAUUGUGCca	G12	0.204663	0.56841	2.02002	-0.000982198	1.19789	-0.645893	0.510293	-0.309893	-2.03845	0.13997	-1.83314	-1.64405	0.386537	-0.976971	0.0694938	1.36351
VAT1	vesicle amine transport protein 1 homolog (T. californica)	10493	s20565	CGGACAUGGUGGAAUCAGUtt	ACUGAUUCCACCAUGUCCGgg	L21	-0.387058	0.054371	-0.168189	0.0362695	-1.03914	-0.249762	1.07227	0.623793	0.918618	-0.620723	-1.42577	-1.49473	-0.208976	0.00153482	-0.208976	-0.210511
			s20567	GAGUGGACAUUGUCAUGGAtt	UCCAUGACAAUGUCCACUCct	G11	0.29281	0.232127	-1.41524	-0.0641076	-2.54377	-0.239741	0.639542	-0.676424	-0.276948	1.64392	-2.07114	0.317773	-0.151924	0.0204127	-0.151924	-0.172337
			s20566	GUGUUGAACCGGUCAGGGAtt	UCCCUGACCGGUUCAACACca	O5	2.26197	-0.0555389	0.461669	1.61745	-0.508384	-1.05383	-1.40202	-0.357468	0.193368	0.988933	-0.658108	0.117867	0.203065	-0.119801	0.0311638	0.322866
***WBP5	WW domain binding protein 5	51186	s27638	CAAUGAAGAUAUGUUUAGAtt	UCUAAACAUAUCUUCAUUGct	G10	-1.87077	-0.280668	-1.65379	-1.35253	0.160819	0.0216615	-4.39129	-0.21634	2.24936	-2.42482	0.51425	0.909258	-0.816599	0.148955	-0.248504	-0.965554
			s27637	GAAACAAACUUAUAGUGAUtt	AUCACUAUAAGUUUGUUUCtg	O6	-0.991771	-0.434353	-2.37475	-0.22651	-0.128015	0.00903087	0.210968	0.87435	0.0751289	-1.33426	1.77029	0.401191	-0.330432	0.306079	-0.0594922	-0.636511
			s27639	GAAAAUGAGAGUGAACCAAtt	UUGGUUCACUCUCAUUUUCtg	L22	0.95379	0.124691	-0.871567	-1.65866	-2.14005	-1.23677	-0.314341	-0.0226353	-0.558736	-1.95138	-1.44174	0.407562	-1.05417	-0.436539	-0.715151	-0.617631
ZBED2	zinc finger, BED-type containing 2	79413	s35779	GCCCUUUUGUGAGUGCUAUtt	AUAGCACUCACAAAAGGGCca	O7	-0.115248	1.60054	-2.50592	0.262029	0.189516	0.335681	0.333317	-0.0573762	0.905423	0.444114	-0.012687	0.544107	0.225773	0.388715	0.297673	-0.162943
			s35780	GCACUGUGGAAGCAUCUGAtt	UCAGAUGCUUCCACAGUGCag	G9	-0.252142	-0.549677	1.10234	1.51458	0.0612343	0.994589	0.134471	0.550249	1.19086	-1.99923	-0.111475	0.519672	0.527912	0.327071	0.327071	0.20084
			s35781	GGAGGUGCUUAGGAGGGAAtt	UUCCCUCCUAAGCACCUCCtt	L23	1.54594	0.462189	0.305708	1.13944	1.42041	0.189682	1.65408	-0.0503102	0.179586	0.990588	1.18964	-0.679043	0.800814	0.585087	0.726389	0.215727
ZNF259	zinc finger protein 259	8882	s16974	CGCUAUGCAUGAACUGUUAtt	UAACAGUUCAUGCAUAGCGac	M18	-0.823477	1.78102	-0.0162655	-0.860871	0.0683331	-1.90065	0.745821	0.0251204	-0.114894	-1.43387	-0.951066	0.224799	-0.419871	-0.0448868	-0.0655798	-0.374984
			s16973	CAAAGAUGCUACAGCUGAAtt	UUCAGCUGUAGCAUCUUUGtt	H11	-1.32813	-0.183915	-0.021056	1.62475	-3.43037	1.11161	-0.188567	-0.707232	1.35008	0.0284265	-1.79556	0.0169503	-0.102485	-0.0858085	-0.102485	-0.0166768
			s16972	CUUUCACUCUGAUCAUUGAtt	UCAAUGAUCAGAGUGAAAGgg	O8	1.06442	0.783842	-0.522904	0.521506	0.827863	2.62268	0.163384	-0.436511	-1.19801	-0.625746	1.90086	0.699783	0.805853	-0.136563	0.610645	0.942416
ZNF706	zinc finger protein 706	51123	s27493	AAAGCUGCCUUAAUAUAUAtt	UAUAUAUUAAGGCAGCUUUgg	O9	-0.639955	-1.88781	-0.728333	-2.04813	1.15818	0.11049	0.0125776	1.34763	-0.316255	-0.845696	-0.0127198	0.582658	-0.684144	-7.11262e-05	-0.164487	-0.684073
***ZYX	zyxin	7791	s15351	GGGUCACAACCAAAUCAAAtt	UUUGAUUUGGUUGUGACCCag	O10	-0.0796522	-0.265457	-0.373552	0.963448	-0.0907425	-0.140391	-0.219043	1.49972	-1.26328	0.540607	-1.03134	1.09899	-0.115567	0.160782	-0.115567	-0.276349
			s15352	GGAUCUGGGUCACAACCAAtt	UUGGUUGUGACCCAGAUCCac	M20	2.11811	1.43556	-1.01802	1.52189	0.204352	-0.0192286	0.0561447	-0.375351	0.624311	-0.195583	0.209846	-0.253453	0.819958	-0.0697192	0.130248	0.889677
			s224804	CCAGUGACUCCUAAGUUUAtt	UAAACUUAGGAGUCACUGGag	H9	1.69163	2.37581	-0.461728	1.40724	0.0278166	2.67216	1.60436	0.609532	-0.677676	1.00768	0.481355	-0.422234	1.54944	0.545443	0.808606	1.004
b) positive control siRNAs used for assay calibration
CD36	CD36 molecule (thrombospondin receptor)	948	s2647	CACUAUCAGUUGGAACAGAtt	UCUGUUCCAACUGAUAGUGaa	G19	-0.619604	-2.35736	-1.81523	-0.729911	-1.10205	1.64935	-0.387259	-0.591295	-0.626309	-2.82708	0.148791	1.09469	-0.915982	-0.489277	-0.622957	-0.426705
						D2	-0.511216	-0.532803	-0.641281	-2.02851	-0.629233	-0.125664	-2.05129	1.87319	-0.721336	-1.04443	-0.900053	0.00672052	-0.581018	-0.810694	-0.635257	0.229676
						K8	-0.80348	-0.226084	-0.0473718	0.0152848	0.106541	-2.69535	-0.715985	0.847179	-0.591306	-1.66259	-1.45639	0.692545	-0.136728	-0.653645	-0.408695	0.516917
CSF1R	colony stimulating factor 1 receptor	1436	s3596	CAUAAUAACCGUUACCAAAtt	UUUGGUAACGGUUAUUAUGaa	G20	-0.72912	-2.00417	-1.18448	-0.734685	-0.626596	1.78281	-0.173573	-0.0429541	1.03008	-0.0173467	0.505881	-0.254692	-0.731903	-0.0301504	-0.214133	-0.701752
						K9	-0.351985	-0.389767	-1.37833	0.724736	0.805671	-2.48852	1.63806	-0.251015	0.059499	0.558399	0.0859597	-0.141314	-0.370876	0.0727294	-0.0409077	-0.443605
						D3	2.13004	-0.568609	-1.0062	-0.649309	0.605051	-0.340121	-0.0106514	-0.20101	-0.187357	-0.853039	-1.29956	-0.323185	-0.454365	-0.262097	-0.331653	-0.192268
LDLR	low density lipoprotein receptor	6547	s237197	GUCUGCAACAUGGCUAGAGtt	CUCUAGCCAUGUUGCAGACtt	K10	0.864748	-0.917948	-1.17815	1.69733	-0.781524	-1.12797	0.0819565	2.9818	-1.57434	1.60364	0.0692213	-0.786189	-0.849736	0.0755889	-0.356151	-0.925325
						G21	-0.385678	-0.0726735	0.252478	-1.11498	-0.423759	1.49563	1.61155	-0.219867	0.0315252	0.380237	1.41959	-0.0190491	-0.229176	0.205881	0.00623804	-0.435057
						D4	0.535904	-1.16259	0.188547	0.0108033	0.764001	1.23338	0.600572	-1.22883	-1.52646	0.0438422	-1.32745	-0.319902	0.362226	-0.774367	0.0273227	1.13659
c) negative control siRNAs used for assay calibration
control siRNA	Silencer Select Negative Control #1 siRNA	NA	s813	UAACGACGCGACGACGUAAtt	UUACGUCGUCGCGUCGUUAtt	J21	1.58962	1.08246	-1.28691	-0.18389	-1.87716	-0.297639	0.0103367	0.05389	0.349349	-0.342409	0.432976	1.41393	-0.240764	0.201619	0.0321133	-0.442384
						L17	0.869761	0.299869	0.0283832	0.387806	0.0219464	-0.636254	0.310376	0.817903	-0.509255	0.869446	1.91067	-1.20284	0.164126	0.56414	0.305123	-0.400013
						D8	1.98152	0.868387	0.135725	1.80544	-1.28864	0.000541447	0.0203255	0.664529	0.693777	0.749276	0.551755	-1.17192	0.502056	0.608142	0.608142	-0.106086
						I6	-0.419504	-0.80557	0.431142	0.704226	1.02762	-0.533016	1.41472	-1.2325	0.456226	-0.449382	0.537822	-1.16654	0.00581918	0.00342232	0.00581918	0.00239686
						B17	-0.145812	-0.473115	2.28765	0.17307	-0.0219464	1.26548	0.165376	-1.37631	0.776966	0.403359	-0.190014	-2.34345	0.0755617	-0.0123187	0.071715	0.0878804
						E2	0.576906	0.388975	-0.108446	1.01654	1.0571	1.59612	0.316841	1.79356	0.0553431	0.392364	0.155364	0.323235	0.796723	0.320038	0.390669	0.476685
						O12	2.50817	-0.022872	1.01414	1.01539	0.856038	1.96573	-0.00263027	0.841338	1.00574	0.0150147	2.25044	-0.46428	1.01476	0.428176	0.930888	0.586587
						M3	0.669617	-1.02235	1.03894	0.807038	1.48647	-1.54789	-0.435442	-0.351957	-0.533201	1.07317	0.694185	0.279527	0.738327	-0.0362153	0.474572	0.774543
						G15	1.84845	1.55034	-0.103158	0.692092	-0.0359655	-0.0881931	1.24628	-1.20833	-0.203756	1.78495	-1.09408	-0.938611	0.328063	-0.571184	-0.0620793	0.899247
						O23	0.976004	-2.34696	-1.19085	-0.423787	-0.547262	-1.9811	-2.46415	-3.59483	-0.146945	-1.96817	-2.14473	-0.912326	-0.869055	-2.05645	-1.57951	1.1874
TfM	Cy3-labelled non-slencing control siRNA	NA	NA	NA	NA	B22	1.35771	-1.36785	0.12937	1.12755	-0.275965	2.71295	1.11211	1.23155	0.91465	0.530532	1.09153	0.282767	0.628462	1.00309	1.00309	-0.374626
						F6	1.56776	1.67488	0.815744	2.11686	3.05501	0.886737	1.36681	1.66608	2.89224	1.56031	2.0431	0.103845	1.62132	1.61319	1.61692	0.00812657
						H12	0.330275	1.29486	3.44568	1.74863	2.55427	-0.445289	1.29499	2.0856	0.0198049	0.825934	2.17108	1.68056	1.52175	1.48778	1.48778	0.0339694
						O19	1.46402	2.04428	1.08626	2.51257	3.28646	0.117158	1.95967	-0.299137	1.75851	3.35168	0.22876	0.942155	1.75415	1.35033	1.61126	0.403813
d) CXCR4 pathway genes analyzed during primary screening
CXCR4	chemokine (C-X-C motif) receptor 4	7852	s4853			E19	-6.78163	-15.7543	-25.0251	-10.7939	-15.8657	-18.6155	-18.3054	-11.3214	-23.8492	-9.1373	-7.33016	-9.29022	-15.81	-10.3058	-13.5378	-5.50419
						B2	-11.4758	-12.5453	-11.192	-10.947	-10.759	-15.0609	-15.1927	-6.69417	-18.1084	-7.52896	-4.78577	-7.02302	-11.3339	-7.27599	-11.0695	-4.05794
						I8	-25.4735	-38.2578	-14.3949	-10.0925	-14.5005	-10.8406	-34.0384	-19.5589	-17.414	-14.2377	-9.52619	-9.57646	-14.4477	-15.8258	-14.4477	1.37814
CXCL12	chemokine (C-X-C motif) ligand 12	6387	s12644	CCAUGCCGAUUCUUCGAAAtt	UUUCGAAGAAUCGGCAUGGgc	E21	0.343439	-0.262427	0.669356	-2.53377	2.14628	0.776956	1.81154	0.603012	1.08068	1.95695	0.556295	-0.0813572	0.506397	0.841845	0.636184	-0.335448
						B4	0.601722	0.519302	-0.425143	0.177643	-0.928151	2.34007	0.899354	1.41666	0.413652	0.485166	-1.65503	-1.79982	0.348473	0.449409	0.449409	-0.100936
						I10	2.23105	0.670017	-0.486721	-0.219028	2.72805	-0.0216615	1.0653	-0.149293	-0.599927	0.941955	-0.37695	1.08108	0.324178	0.396331	0.324178	-0.0721528
CXCR7	chemokine (C-X-C motif) receptor 7	57007	s95	CCAUUAUCGCUGUCUUCUAtt	UAGAAGACAGCGAUAAUGGag	B3	-0.301105	-0.151223	-0.978479	-0.0822586	-0.613401	-0.893952	0.647816	0.0402476	0.344064	-1.89785	-1.35077	0.426012	-0.457253	0.192156	-0.226164	-0.649409
						I9	-0.64291	-0.205198	-0.0520667	-0.506209	-2.85266	-0.289484	-1.07268	0.739233	0.853521	-0.453654	2.12661	-0.868133	-0.397846	0.14279	-0.371569	-0.540636
						E20	0.31008	-1.4966	-0.758834	0.101004	1.1094	2.18265	1.09281	-0.408696	-1.40282	0.414976	0.0693063	-0.174016	0.205542	-0.0523549	0.0851551	0.257897

## Sheet: SupplData_Sheet2
Domschke et al.: Systematic RNA-interference in primary human monocyte-derived macrophages identifies regulators of foam cell formation
Supplemental Datasheet 2
Results of validation RNAi-screening for functional regulators of DiI-LDL uptake into cultured primary human macrophages among 7 putative foam-cell regulators identified in primary screen
For validation of primary screen results, the impact on DiI-LDL uptake upon knockdown of seven selected candidate genes was analyzed with 2 independent siRNAs/gene. SiRNAs meeting significance criteria (z-score/Deviation >|1|) are highlighted in green (reduced LDL-uptake relative to control-siRNA treated cells) as mean medians of deviations (Md). Negative values indicate reduction in DiI-LDL upta…
P, coronary-artery disease patients. Columns AE and AI [Md(C+P)] indicate means across patients and control individuals in this study. Columns AF and AJ [Md(C)-Md(P)] indicate difference in means between patients and controls in this study. siRNAs with Md(C)-Md(P) >|1| are highligthed in red. Columns AG-AJ indicate meas for all measurements per siRNA during replication screen.
Genes with 2 significant siRNAs validated in replication screen are highlighted by **.; NA, not available.
Symbol	Gene	Gene ID	siRNA ID	Sense siRNA Sequence	Antisense siRNA Sequence	Wells		C 1	C 2	C 3	C 4	C 5	C 6	C 7	C 8	C 9	C 10	P 1	P 2	P 3	P 4	P 5	P 6	P 7	P 8	P 9	P 10	Md(C)	Md(P)	Md(C+P)	Md(C)-Md(P)	Mean Md(C)	Mean Md(P)	Mean Md(C+P)	MMdC-MMdP
a) 7 putative foam cell regulators nominated from primary screen
APOC1**	apolipoprotein C-I	341	s1482	GCAUCAAACAGAGUGAACUtt	AGUUCACUCUGUUUGAUGCgg	F6	K6	-0.871931	-3.33436	-1.08559	-1.33159	-1.1564	-1.48407	-4.05416	-0.226254	0.226526	0.461307	-0.545722	-0.89118	-2.59789	-0.894155	-3.5359	-4.50176	-0.975207	-0.240173	-1.78373	-1.2169	-1.12099	-1.09606	-1.12099	-0.0249374	-0.915593	-1.51305	-1.03408	0.597459
						F18	K17	-0.879666	-2.36235	-0.938207	-1.14879	-0.687843	-1.21918	-2.51893	-0.453355	0.200091	0.458062	-0.827592	-0.471699	-1.85118	-1.89719	-3.00496	-3.72637	-0.786951	-0.665215	-1.81452	-1.07958	-0.908936	-1.44705	-1.00889	0.538115
						G15	L15	-0.548815	-2.32074	-0.606812	-1.03004	-0.27093	-1.92653	-2.38459	-0.826889	0.510615	0.0885789	-1.40236	-0.914667	-2.60698	-4.04733	-2.58974	-4.04977	-0.373939	-0.500305	-2.79838	-0.587117	-0.71685	-1.99605	-0.972351	1.2792
			s194287	GAAGGAGUUUGGAAACACAtt	UGUGUUUCCAAACUCCUUCag	E18	J18	-1.08489	-1.07945	-1.67055	-0.534468	-0.629983	-1.43646	-2.84965	-0.820101	-0.28577	-0.0659975	-0.474328	-0.520758	-2.78421	-0.639584	-2.79211	-4.51894	-0.848231	-0.165189	-1.34538	-0.967347	-0.949774	-0.907789	-0.907789	-0.0419851	-1.04681	-1.45212	-1.11051	0.405316
						E6	J6	-1.39756	-1.7373	-1.84715	-0.185341	-0.973247	-1.19478	-3.5361	-0.694382	-0.107474	-0.167919	-0.094079	-0.843104	-1.02734	-1.82596	-3.37384	-6.15076	-1.20443	-0.134671	-0.7166	-1.46767	-1.08401	-1.11589	-1.11106	0.0318717
						F15	K14	-0.84927	-2.81552	-1.05731	-1.2188	-0.925472	-1.55503	-6.55163	-1.15595	-0.424807	-0.104906	-1.16384	-1.28488	-3.54013	-3.98337	-4.03163	-3.89876	-1.38583	-0.949797	-3.27956	-1.34048	-1.10663	-2.3327	-1.31268	1.22606
ALDH1A2	aldehyde dehydrogenase 1 family, member A2	8854	s225046	CUAUUUUACCUUUACAAGAtt	UCUUGUAAAGGUAAAAUAGtc	G14	L14	-1.12872	-1.80509	-1.25503	-0.938189	-0.460848	-2.40121	-2.53145	-1.86812	-0.418101	0.141248	-1.30476	-0.879906	-3.6117	-4.72411	-5.16994	-4.8393	-1.32736	-0.861613	-1.9052	-0.983715	-1.19187	-1.61628	-1.31606	0.424405	-1.2248	-1.7866	-1.38109	0.5618
						F17	K16	-0.87609	-0.991063	-0.957037	-0.866737	-0.579959	-1.53669	-4.43405	-1.37065	-0.20371	-0.563044	-0.548062	-0.524125	-3.3465	-5.12994	-3.90616	-5.1167	-0.735726	-1.1262	-1.85121	-1.17036	-0.916564	-1.51078	-1.05863	0.594219
						F5	K5	-1.11971	-2.09611	-1.46436	-0.819243	-1.86958	-1.66755	-4.40463	-2.03415	-0.365079	-0.127224	-0.154242	-1.10248	-2.12121	-3.46519	-3.66652	-6.68532	-2.34426	-0.939774	-3.0484	-0.728671	-1.56595	-2.23273	-1.76857	0.666777
			s16907	GGGCAGUUCUUGCAACCAUtt	AUGGUUGCAAGAACUGCCCtg	G5	L4	-0.552612	-2.09535	-1.18126	-0.374242	-0.6879	-1.64743	-1.19575	-4.05395	0.408149	0.422841	-0.234099	-0.569945	-1.03736	-1.31276	-1.14037	-2.75926	-0.697169	-0.561275	-2.19862	-0.489698	-0.93458	-0.867265	-0.867265	-0.0673152	-0.770118	-0.934484	-0.807421	0.164366
						E14	J14	-0.800702	-1.09878	-0.750377	-0.536478	-0.87112	-1.10215	-1.14831	0.0851044	0.796792	0.638347	-0.577399	-0.385983	-1.48223	-0.484195	-2.32287	-3.83175	-0.157367	-0.292063	-1.28388	-0.882179	-0.775539	-0.729789	-0.775539	-0.04575
						G17	L17	-0.442269	-1.16019	-0.610546	-0.589923	0.194336	-2.01725	-1.03578	-1.30983	0.493585	0.544158	-0.948371	-0.466917	-2.19762	-1.46442	-1.63084	-2.12146	-0.0951032	-0.169097	-1.77919	-0.281897	-0.600235	-1.2064	-0.779459	0.606163
CMTM6**	CKLF-like MARVEL transmembrane domain containing 6	54918	s29750	AGUUGAUACCACAAAAGUAtt	UACUUUUGUGGUAUCAACUct	E15	J15	-0.611667	-1.07416	-1.27642	-1.10422	-0.610493	-1.51762	-2.30508	-0.85959	0.144407	-0.218119	-0.252292	-0.931372	-2.36254	-2.84698	-3.2512	-6.4894	-0.581873	-0.393811	-1.2791	-1.14368	-0.966874	-1.21139	-1.08919	0.244518	-0.95614	-1.44797	-1.19005	0.491833
						G18	L18	-0.520094	-1.9267	-1.04089	-0.551718	-0.214669	-1.83744	-3.46348	-1.31898	-0.557515	-0.0893472	-0.700992	-0.530305	-1.97873	-3.64039	-3.05127	-3.21114	-0.731738	0.0132617	-1.42755	-0.52787	-0.799201	-1.07964	-0.886313	0.280444
						G6	L5	-0.392392	-2.12671	-1.38838	-0.664955	-0.816307	-2.09732	-2.85836	-2.31205	-0.432877	0.147993	-0.414678	-0.81727	-2.30487	-0.700003	-3.35641	-3.41753	-1.80089	-3.89077	-3.26002	-0.908306	-1.10234	-2.05288	-1.59463	0.950536
			s226803	GAAGUUGUAUCACAAUGUAtt	UACAUUGUGAUACAACUUCtt	E19	J19	-0.868153	-1.31731	-1.19953	-0.541253	-0.613353	-1.46026	-1.61411	-0.255408	-0.240623	-0.363489	-0.315881	-0.470351	-1.87976	-2.70702	-3.47237	-0.640713	-0.297839	-0.456089	-2.36482	-0.391038	-0.740753	-0.555532	-0.627033	-0.185221	-0.92553	-1.57974	-1.11601	0.65421
						E7	J7	-0.306429	-1.73022	-2.35877	-0.773553	-0.745027	-1.09162	-2.29489	-0.342054	0.0134865	-0.0452733	0.0444394	-0.663368	-1.75447	-1.28106	-3.9057	-6.19746	-1.98236	-0.595309	-1.27533	-1.57017	-0.75929	-1.42561	-1.18347	0.666322
						F10	K10	-0.804037	-2.07064	-1.55866	-1.03669	-1.51641	-2.94564	-5.1439	-0.724998	-0.749946	-0.0860272	-0.448853	-0.93769	-6.16313	-3.27599	-2.86672	-4.83635	-3.00093	-0.821243	-2.64944	-1.12898	-1.27655	-2.75808	-1.53754	1.48153
EPHX1	epoxide hydrolase 1, microsomal (xenobiotic)	2052	s4749	CACCAAGCCUGACACCGUAtt	UACGGUGUCAGGCUUGGUGca	G19	L19	-0.729627	-0.771216	-0.442028	-0.177067	0.245351	-1.28664	-0.975478	-0.967071	-1.42224	-0.892507	-1.15717	-0.57927	-0.427362	-0.71871	-0.00819808	-0.25397	0.110468	0.131035	-0.670396	-0.348561	-0.831861	-0.387962	-0.624833	-0.4439	-0.575489	-0.364153	-0.473066	-0.211335
						E10	J10	-0.248467	-0.674739	-1.04249	0.248675	-0.583782	-0.957129	-0.825565	0.302874	0.243492	-0.432344	-0.385008	-1.08721	-0.253413	-0.0266852	-0.0881321	-0.555578	0.0100034	0.166676	-1.3787	-0.662338	-0.508063	-0.319211	-0.408676	-0.188852
						G7	L6	-0.398395	-0.853972	-0.374689	-0.0856427	-0.0942197	-1.53986	-1.18626	-1.49294	0.234501	-0.0222613	-1.16404	-0.918117	-0.244836	-0.482377	-0.0521732	-0.396688	-0.257811	-0.0720024	-0.976073	-0.373887	-0.386542	-0.385288	-0.385689	-0.00125423
			s4750	AGCAACUUCUCUACCCUGAtt	UCAGGGUAGAGAAGUUGCUta	F19	K18	-1.26742	-2.26744	-0.718503	-0.505893	-0.226945	-1.6288	-4.42301	-0.69722	0.144586	0.112144	-0.464072	-0.532005	-2.44861	-2.54712	-3.67385	-2.94582	-0.390413	-0.202135	-1.6521	-0.866054	-0.707862	-1.25908	-0.792279	0.551216	-0.855954	-1.62259	-1.05124	0.766641
						F7	K7	-0.757822	-2.09421	-1.21886	-0.886571	-1.06699	-1.57471	-5.7348	-0.34579	-0.797349	0.141531	-0.216759	-1.27205	-3.25331	-4.46303	-2.08098	-4.71571	-0.977545	-0.402012	-2.29788	-1.50265	-0.97678	-1.79182	-1.24545	0.815037
						G10	L10	-0.868258	-1.57947	-0.89818	-0.642332	-0.293694	-2.07205	-1.58137	-2.43934	-0.255003	0.301186	-0.375322	-0.729879	-2.29999	-2.97191	-3.56505	-3.99095	-1.33379	-0.594023	-2.68085	-0.824126	-0.883219	-1.81689	-1.11599	0.93367
FABP4**	fatty acid binding protein 4, adipocyte	2167	s4964	ACUUUGAUGAUUAUAUGAAtt	UUCAUAUAAUCAUCAAAGUtt	F20	K19	-0.430867	-1.65881	-0.698393	-0.604802	-0.705375	-0.89081	-2.18298	-0.626814	0.176608	0.0138142	-0.198367	-0.590907	-1.88836	-1.92979	-3.73285	-2.46846	-0.174486	-0.135974	-1.24753	-0.564633	-0.662603	-0.91922	-0.662603	0.256617	-0.71617	-1.25689	-0.922579	0.540718
						G11	L11	-0.237013	-1.93811	-0.847108	-0.738618	-0.35585	-1.90014	-4.14562	-2.32159	0.078095	0.385316	-0.486329	-0.591408	-2.96185	-1.76378	-2.79562	-3.08882	-1.02674	-0.0765304	-1.57697	-0.459092	-0.792863	-1.30186	-0.936925	0.508994
						F8	K8	-0.420451	-2.69607	-1.43329	-0.392159	-0.965636	-1.82848	-3.1265	0.101822	0.202026	0.324351	-0.0968064	-1.26171	-3.90769	-2.32926	-2.53698	-3.54945	-0.988635	-0.314217	-1.83746	-1.07471	-0.693043	-1.54959	-1.16821	0.856545
			s4966	ACCAUUAAAUCUGAAAGUAtt	UACUUUCAGAUUUAAUGGUga	E20	J20	-0.856959	-1.06055	-1.27259	-0.919008	-0.655623	-1.11299	-4.9922	-1.35542	-0.413057	-0.316392	-0.234338	-0.41505	-2.68032	-1.02239	-3.31617	-3.99628	-1.27245	-0.175673	-1.93631	-1.38542	-0.989782	-1.32894	-1.08677	0.339154	-1.23199	-1.97138	-1.32658	0.739394
						E8	J8	-1.11609	-1.46693	-2.26789	-0.687868	-1.22797	-1.6441	-5.37744	-0.806333	-0.55538	-0.39453	-0.112362	-0.774063	-1.96828	-0.545992	-3.60222	-4.57988	-2.79435	-0.532787	-2.25897	-1.18799	-1.17203	-1.57814	-1.20798	0.406109
						F11	K11	-1.21649	-3.00061	-1.63107	-1.14121	-1.43724	-3.1542	-8.26476	-1.24022	-1.73893	-0.471526	-1.21954	-1.25962	-4.32754	-4.98808	-4.55862	-6.40525	-3.25066	-0.917357	-2.76349	-1.44726	-1.53416	-3.00708	-1.685	1.47292
WBP5**	WW domain binding protein 5	51186	s27638	CAAUGAAGAUAUGUUUAGAtt	UCUAAACAUAUCUUCAUUGct	E9	J9	-0.39921	-2.26498	-1.44641	-1.17094	-1.21849	-1.16467	-4.51486	-0.522363	-0.0636757	-0.447666	-0.187782	-0.837165	-3.42758	-3.0271	-3.79915	-4.69293	-2.29065	-0.501982	-1.51351	-1.46554	-1.16781	-1.90208	-1.33245	0.73427	-1.05429	-2.19441	-1.37316	1.14012
						E21	J21	-0.0990589	-1.4902	-1.16641	-0.593267	-0.406195	-1.04806	-3.56389	-1.15947	-0.585759	-0.259807	-0.311823	-0.147163	-3.70293	-4.07963	-3.08755	-4.89502	-2.57545	-0.662868	-1.58537	-0.391496	-0.820664	-2.08041	-1.10377	1.25974
						F12	K12	-0.963583	-2.06637	-1.02917	-1.55589	-1.31962	-1.92432	-3.29567	-0.709941	-0.473705	-0.642197	-1.3125	-1.30191	-4.75362	-5.11516	-4.18854	-3.22733	-2.97763	-1.25838	-2.22385	-1.81065	-1.17439	-2.60074	-1.68327	1.42635
			s27639	GAAAAUGAGAGUGAACCAAtt	UUGGUUCACUCUCAUUUUCtg	G20	L20	-0.211327	-0.867038	-0.464838	-0.839536	0.155947	-1.2487	-3.23521	-2.792	0.121637	0.210074	-0.929423	-0.227533	-1.49112	-1.92944	-1.28945	-2.63407	-0.293633	-0.590689	-1.08353	-0.325911	-0.652187	-1.00648	-0.853287	0.354292	-0.866069	-1.88161	-1.13858	1.01554
						E11	J11	-0.519666	-1.88463	-1.12099	-0.832631	-0.728528	-1.20539	-3.47349	-0.326484	-0.469529	0.0900852	-0.0967833	-1.01721	-2.46085	-3.07326	-4.16003	-4.23574	-1.65549	-0.391849	-2.18052	-1.0034	-0.780579	-1.91801	-1.0691	1.13743
						G8	L7	-0.48729	-1.49487	-1.4918	-0.839076	-0.45943	-1.62857	-4.7678	-3.05796	0.612802	0.115463	-0.591984	-1.00753	-2.78537	-2.82514	-2.80476	-2.98422	-0.436826	-2.6553	-3.43961	-0.777569	-1.16544	-2.72034	-1.49334	1.5549
ZYX	zyxin	7791	s15352	GGAUCUGGGUCACAACCAAtt	UUGGUUGUGACCCAGAUCCac	G21	L21	-0.189721	-0.652537	-0.114308	-0.0118916	0.402157	-0.970942	-0.750856	-1.37793	-1.03456	-0.566992	-0.221225	-0.384882	-0.615011	-0.684363	-0.27425	0.0198887	-0.0225647	-0.360781	-0.575464	0.283833	-0.609764	-0.317515	-0.372831	-0.292249	-0.393922	-0.307694	-0.314084	-0.0862276
						E12	J12	-0.301842	-0.960948	-0.408804	0.0931575	-0.364223	-0.850483	-1.00898	0.361043	-0.238508	-0.0649776	-0.187508	-0.915846	-0.182255	-0.0734161	-0.258172	-0.449394	0.0684628	-0.0763866	-1.09946	-0.594139	-0.333033	-0.22284	-0.280007	-0.110193
						G9	L8	0.0069616	-1.61729	-0.116	-0.0197478	-0.219588	-1.24576	-1.02666	-0.320478	-0.258348	0.0202431	-0.397216	-0.516619	-1.31572	-0.748996	0.0328652	-0.368238	0.30096	0.0889201	-0.803246	-0.0948387	-0.238968	-0.382727	-0.289413	0.143759
			s224804	CCAGUGACUCCUAAGUUUAtt	UAAACUUAGGAGUCACUGGag	F21	K20	0.0846049	-0.841875	-0.254747	-0.360913	0.09784	-0.755326	-1.32451	-1.14725	-1.22347	0.141378	0.073978	-0.605117	-0.848361	-0.578141	-0.892232	0.0267955	0.0149127	-0.39073	-1.20394	0.0631488	-0.55812	-0.484435	-0.484435	-0.0736845	-0.459293	-0.513688	-0.493794	0.0543956
						F9	K9	-0.138958	-1.03259	-0.414709	-0.660392	-1.47388	-1.24708	-1.38607	0.272311	0.238653	0.196153	-0.142512	-0.840463	-1.83311	-0.542418	-0.736098	-0.772542	-0.1924	0.016259	-1.66039	-0.278504	-0.537551	-0.639258	-0.601405	0.101708
						G12	L12	-0.411037	-1.0371	-0.0458587	-0.124993	-0.380048	-1.45985	-2.103	-0.184368	0.451458	0.560596	-0.621386	-1.26147	-0.274729	-0.725109	-0.0943544	-0.419667	-0.415076	0.0584776	-1.03894	0.0234648	-0.282208	-0.417372	-0.395542	0.135164
b) negative control siRNAs used for assay calibration
empty (no siRNA)	empty (no siRNA)	NA	NA	NA	NA	E16	J16	0.144456	0.177345	0.174003	0.35386	0.300217	0.437027	0.274342	0.403684	-0.401712	0.0865265	0.312794	0.19526	0.357591	0.795892	0.224164	0.553179	0.603966	0.361966	0.335845	0.143328	0.225843	0.346718	0.306505	-0.120874	0.258522	0.351393	0.315669	-0.0928711
						F13	K13	0.147378	0.400325	0.106171	-0.0389623	-0.0455444	0.168955	-0.671123	0.258153	-0.163568	-0.186291	0.215032	0.26906	-0.228073	0.612148	-0.403575	0.250911	0.042726	0.00140571	0.539264	-0.0253389	0.0336046	0.128879	0.0744487	-0.0952743
						E4	J4	0.225224	0.757502	0.278515	0.367983	0.456852	0.892871	0.575385	-0.275067	0.884699	0.884078	0.608456	0.556722	0.727387	1.04672	0.235781	0.600445	-0.210564	0.0609202	1.0143	0.370304	0.516119	0.578583	0.566053	-0.0624647
control siRNA	Silencer Select Negative Control #1 siRNA	NA	s813	UAACGACGCGACGACGUAAtt	UUACGUCGUCGCGUCGUUAtt	F4	K4	0.137458	-0.607406	-0.30638	-0.403941	-0.307047	-1.19344	0.180027	-0.821377	-0.384624	0.0204774	-0.0932196	-0.551704	-0.122983	-1.37037	-0.00275626	-0.414841	-0.225486	-0.298117	-1.3612	-0.0434682	-0.345835	-0.261802	-0.306713	-0.0840337	-0.609971	-0.674155	-0.641909	0.0641843
						F16	K15	-0.433754	-1.24211	-0.459555	-0.862507	-0.383399	-1.08794	-1.26655	0.24611	-1.0948	-0.74773	-0.851218	-0.976623	-1.09024	-2.08066	-0.26093	-1.13888	-0.136515	-0.168299	-1.33214	-0.517918	-0.805118	-0.913921	-0.856862	0.108802
						G13	L13	-0.272076	-1.76165	-0.131812	-1.01249	-0.259919	-1.45583	-1.25491	-0.00648506	-0.507764	-0.850151	-1.72254	-0.579734	-2.13889	-2.1812	-0.0948596	-1.01934	-0.674149	-0.170719	-2.40966	-0.189685	-0.678958	-0.846742	-0.76215	0.167784
